# Supplementary material for: Integrating polygenic risk scores in the prediction of type 2 diabetes risk and subtypes in British Pakistanis and Bangladeshis: A population-based cohort study
Source: PLoS Med. 2022 May 19;19(5):e1003981. doi: 10.1371/journal.pmed.1003981 (PMC9119501; doi:10.1371/journal.pmed.1003981)
Supplement: S1 Table — (XLSX) [file pmed.1003981.s009.xlsx]

## Sheet: Sheet1
S1 Table: Clinical codes used to define conditions. Type 2 diabetes was defined as the presence of a clinical code for type 2 diabetes alongside the absence of a code signifying remission of type 2 diabetes, and absence of conditions causing secondary diabetes including cystic fibrosis, pancreatic disease, and pancreatic surgery. Individuals with clinical codes of type 1 diabetes or maturity-onse…
Clinical Condition	Genes and Health Data Dictionary Codes (Taken from Primary Care Data, NHS UK Read Coded Clinical Terms V2)	ICD10 Codes (Taken from Secondary Care data)
Type 1 Diabetes	Type1Diabetes_E_Code	E10*
Type 2 Diabetes	Type2Diabetes_E_Code	E11*
Gestational Diabetes Mellitus	DiabetesInPregnancy_E_Code	O244*
Secondary Diabetes	SecondaryDiabetes_E_Code	E08*
	OtherDiabetes_E_Code	E09*
	PancreaticDisease_E_Code	E13*
		R73*
"At risk" of Diabetes	DiabetesInPregnancy_E_Code	O244
	Prediabetes_E_Code
	AtRiskOfDiabetes_E_Code
	HbA1cInDiabetesRiskRange_L_Code
	FH_Diabetes_L_Code
Macrovascular Complications (Defined as myocardial infarction, stroke, heart failure, or peripheral vascular disease)	CoronaryArteryDisease_E_Code	I200
	CoronaryAngioplasty_E_Code	I201
	CABG_E_Code	I208
	MyocardialInfarction_E_Code	I209
	Angina_E_Code	I210
	TIA_E_Code	I211
	Stroke_E_Code	I212
	HeartFailure_E_Code	I213
	PeripheralVascularDisease_E_Code	I214
		I219
		I220
		I221
		I228
		I229
		I248
		I249
		I250
		I251
		I252
		I254
		I255
		I256
		I258
		I259
		I61*
		I63*
		I64X
		I678
		I679
		I691
		I693
		I694
		I698
		G458
		G459
		G46*
		I500
		I501
		I509
		I110
		I130
		I132
Microvascular Complications (Defined as nephropathy, neuropathy, retinopathy, or erectile dysfunction)	ChronicKidneyDisease_E_Code	G590
	Maculopathy.All.E_Code	G632
	RetinopathyExcludingMaculopathy_E_Code	E104
	RetinopathyIncludingMaculopathy_E_Code	E114
	DiabeticMaculopathy_E_Code	E124
	Neuropathy.All._E_Code	E134
	DiabeticPeripheralNeuropathy_E_Code	E144
	ErectileDysfunction_E_Code	E103
		E113
		E123
		E133
		E143
		H360
		I120
		I129
		I130
		I131
		I132
		I139
		N083
		N181
		N182
		N183
		N184
		N185
		N189
		N19X
