# Supplementary material for: Integrating polygenic risk scores in the prediction of type 2 diabetes risk and subtypes in British Pakistanis and Bangladeshis: A population-based cohort study
Source: PLoS Med. 2022 May 19;19(5):e1003981. doi: 10.1371/journal.pmed.1003981 (PMC9119501; doi:10.1371/journal.pmed.1003981)
Supplement: S2 Table — G&H, Genes & Health; PRS, polygenic risk score; T2D, type 2 diabetes. (XLSX) [file pmed.1003981.s010.xlsx]

## Sheet: Sheet1
S2 Table: Characteristics of individuals used to construct type 2 diabetes polygenic risk score (PRS) in Genes & Health. Individuals included in QDiabetes risk prediction analysis were not used to tune PRS to minimize risk of overfitting. Data are presented as mean (standard deviation) and group means were compared with t-tests. Data are presented separately for individuals who have a diagnosis o…
	Non-cases (n = 4443)	Cases (n = 2249)	P value
Age	30.8 (3.9)	44.4 (11.3)	<0.001
% Female	75.2	49.9	<0.001
% Bangladeshi	67	66.7	0.88
BMI	27.1 (5.6)	28.3 (4.7)	<0.001
HbA1c	34.7 (4.6)	63.9 (19.5)	<0.001
Fasting Glucose	4.8 (0.8)	8.4 (3.2)	<0.001
Type 2 Diabetes Polygenic Risk Score	0.035 (0.94)	0.365 (0.97)	<0.001
