# Supplementary material for: Integrating polygenic risk scores in the prediction of type 2 diabetes risk and subtypes in British Pakistanis and Bangladeshis: A population-based cohort study
Source: PLoS Med. 2022 May 19;19(5):e1003981. doi: 10.1371/journal.pmed.1003981 (PMC9119501; doi:10.1371/journal.pmed.1003981)
Supplement: S3 Table — G&H, Genes & Health; PRS, polygenic risk score; T2D, type 2 diabetes. (XLSX) [file pmed.1003981.s011.xlsx]

## Sheet: Sheet1
S3 Table: list of variants used in the type 2 diabetes polygenic risk score for Genes & Health. Coordinates are in GRCh37.
RSID	Chromosome	Position	A1	A2
rs2477784	1	1298537	T	C
rs60635488	1	2202572	T	C
rs57203351	1	6601319	C	T
rs11583755	1	6672729	C	A
rs4908429	1	6980883	G	A
rs7554251	1	11317932	C	T
rs12746673	1	16050470	C	A
rs12058043	1	16050521	A	G
rs3754322	1	16346507	C	A
rs10916780	1	20707153	G	A
rs11579797	1	20725781	A	G
rs12075943	1	20876208	G	A
rs3817041	1	21935705	G	T
rs829404	1	21983611	T	C
rs76411938	1	22093637	A	G
rs2071494	1	23884369	C	T
rs7511698	1	25015638	T	C
rs9438610	1	26396065	G	A
rs2232648	1	26496455	T	C
rs17261915	1	26756856	C	T
rs75460349	1	27180088	C	A
rs77838385	1	28315902	C	T
rs35453921	1	28799239	C	T
rs3753693	1	29060898	T	C
rs955809	1	31535557	A	G
rs12032332	1	32672932	A	G
rs59020573	1	33196120	A	G
rs1046315	1	33324091	A	G
rs79505176	1	33626833	A	G
rs11264215	1	35397873	G	A
rs12116935	1	36789546	G	A
rs79837348	1	39507093	C	T
rs260969	1	39551621	T	C
rs4660443	1	39591779	T	C
rs16825889	1	39644213	A	G
rs61779284	1	39855177	A	G
rs192451763	1	39930378	A	G
rs116401702	1	40089425	T	G
rs72663570	1	40095534	T	C
rs72665235	1	40157643	T	C
rs11578963	1	41834183	G	A
rs12077916	1	46262551	G	A
rs785513	1	46538320	C	T
rs7664	1	47682017	G	T
rs17104533	1	49047146	C	T
rs17106184	1	50909985	A	G
rs12086130	1	51173603	T	C
rs3176468	1	51438881	C	T
rs7532772	1	51555875	G	A
rs946155	1	53073397	T	G
rs12143340	1	57733573	G	A
rs1524707	1	58102540	A	G
rs1570595	1	58259463	G	T
rs78991787	1	58473015	T	C
rs12140153	1	62579891	T	G
rs2269247	1	64107284	T	C
rs2787674	1	64215837	C	T
rs7549286	1	64324585	G	A
rs114866298	1	65643025	C	A
rs4915684	1	65670441	G	A
rs10889560	1	65989878	A	C
rs72685036	1	66290695	C	T
rs4655617	1	67010654	C	A
rs4655726	1	68005481	T	C
rs79171683	1	70754717	T	C
rs1620977	1	72729142	G	A
rs2613499	1	72751552	G	A
rs61771874	1	73106674	T	C
rs6678015	1	73109169	G	A
rs7535534	1	75603634	T	G
rs10874124	1	80833454	G	A
rs284219	1	82395236	A	G
rs7528291	1	83249252	A	G
rs11163867	1	84384847	T	C
rs11580090	1	85753325	A	G
rs3766022	1	87808352	A	G
rs67290665	1	88922518	C	T
rs1508590	1	92046767	T	C
rs3936945	1	93106871	T	C
rs6681345	1	93427347	T	C
rs4847212	1	95151787	T	C
rs10159026	1	96404462	T	C
rs222903	1	96485694	A	C
rs2786533	1	98018735	A	G
rs115292582	1	98263561	A	G
rs10875151	1	98881938	A	G
rs1935720	1	99926891	A	C
rs10875229	1	99997948	C	T
rs12725626	1	103087556	G	A
rs11164633	1	103353933	T	G
rs28424034	1	103783365	C	A
rs12568751	1	109085457	A	C
rs11102064	1	110760189	C	T
rs197374	1	112289983	T	C
rs12133583	1	113240790	T	G
rs1111695	1	114243899	A	C
rs1127215	1	117532790	T	C
rs1289960	1	117926118	T	C
rs2282456	1	118169463	A	G
rs11577386	1	118171690	C	T
rs2453051	1	120499573	C	A
rs79489938	1	147121000	A	G
rs72692805	1	149894355	A	G
rs11582094	1	150371394	T	G
rs12758483	1	150515744	C	T
rs34207591	1	150906995	G	A
rs146468719	1	151000790	C	A
rs11204779	1	151074626	A	G
rs192154135	1	151279323	T	C
rs76148802	1	151385351	A	G
rs1194587	1	154317153	T	C
rs41308375	1	154321382	T	C
rs113057497	1	154367754	T	C
rs12128984	1	154498406	A	G
rs10157801	1	155120012	G	A
rs2230288	1	155206167	T	C
rs3020781	1	155269776	G	A
rs348196	1	155666961	C	T
rs182363024	1	156208217	A	G
rs2644606	1	156777845	T	G
rs150486667	1	157035249	C	T
rs12127261	1	159966984	G	A
rs10494448	1	165831128	C	A
rs235502	1	171558151	G	A
rs7546252	1	172368310	G	A
rs1359939	1	177820861	A	G
rs543874	1	177889480	G	A
rs2816177	1	179248952	G	A
rs35599523	1	179611621	A	G
rs79680073	1	180218023	A	G
rs10914123	1	180849494	C	T
rs4129858	1	183004334	G	A
rs3820691	1	183539125	G	A
rs10797937	1	184017131	G	A
rs1442568	1	190335053	G	A
rs6684021	1	190815816	G	A
rs2816941	1	199990779	G	A
rs72739188	1	200033302	T	C
rs12128213	1	200197538	G	A
rs10753886	1	200912880	T	C
rs10158381	1	201716651	T	C
rs41304257	1	201849926	G	A
rs10920369	1	202203337	C	T
rs2821229	1	203535443	T	C
rs12041243	1	204490470	G	A
rs4951151	1	204970302	C	T
rs11240351	1	205044339	G	A
rs3851294	1	205130413	G	A
rs61823978	1	205225893	T	C
rs112632065	1	205751182	T	C
rs111512713	1	205767521	T	C
rs61817176	1	206621028	C	A
rs78771609	1	208388679	G	A
rs6695101	1	210098466	A	G
rs145019444	1	210361274	A	G
rs12239420	1	210402190	C	T
rs1501557	1	211126701	T	C
rs11119892	1	212428931	G	T
rs11120149	1	213702536	T	G
rs12036972	1	213902990	T	C
rs12140826	1	213946973	C	T
rs12027980	1	214013099	A	C
rs141008579	1	214113964	G	T
rs77169114	1	214128013	G	A
rs76860980	1	214142434	A	G
rs340874	1	214159256	C	T
rs35834243	1	214226308	T	C
rs75285334	1	214255583	A	G
rs74139612	1	214285155	C	T
rs1985172	1	219585148	A	G
rs4846567	1	219750717	T	G
rs3897379	1	219759733	G	A
rs6541100	1	219962145	T	C
rs966769	1	221674514	T	C
rs10753440	1	224242858	C	T
rs12029301	1	225445383	A	G
rs870000	1	226634024	G	A
rs12404031	1	226880081	A	G
rs598773	1	229556930	C	T
rs348330	1	229672955	A	G
rs79729359	1	229693078	A	G
rs767304	1	229699167	A	G
rs10737818	1	235542023	G	A
rs10802791	1	235701912	T	C
rs2463185	1	236396811	A	C
rs2927927	1	237603853	G	A
rs10205435	2	230442	C	T
rs62107261	2	422144	C	T
rs6710140	2	621006	T	C
rs10188334	2	653874	T	C
rs4378835	2	711622	A	G
rs13401688	2	4047417	A	C
rs62120278	2	10981461	T	C
rs779389	2	13087536	T	C
rs17436306	2	15170496	G	A
rs6750986	2	16098393	G	A
rs28469569	2	16218354	C	T
rs28758542	2	16238001	A	G
rs11680058	2	16574669	A	G
rs6713920	2	16657833	A	G
rs10176446	2	17497755	A	G
rs1996610	2	17754316	G	A
rs11096542	2	18707873	A	G
rs4665728	2	25055600	C	T
rs13007284	2	25345685	A	C
rs55928417	2	25533568	T	G
rs34845373	2	25635771	G	A
rs72803684	2	26192802	T	C
rs7423727	2	26575567	A	G
rs114534621	2	26942831	C	T
rs62130501	2	27189497	T	C
rs62130677	2	27420605	G	A
rs1275535	2	27437496	T	C
rs1260326	2	27730940	C	T
rs12472643	2	27739306	T	C
rs3811644	2	27802805	G	A
rs13030345	2	28003174	T	G
rs62140396	2	28246841	A	G
rs11684270	2	28593446	T	C
rs13015783	2	29434500	A	G
rs2123755	2	30878707	A	G
rs3770811	2	36780780	A	G
rs72869611	2	37045464	A	G
rs77424687	2	37204168	T	C
rs3923144	2	39103991	A	G
chr2:42946689	2	42946689	C	T
rs116154770	2	43063398	A	G
rs921069	2	43206922	G	A
rs4952981	2	43428651	C	T
rs34549634	2	43543555	A	C
rs11691969	2	43594771	A	G
rs76675804	2	43611883	C	T
rs4608575	2	43656924	C	T
rs13013678	2	43854836	A	G
rs79111706	2	43864089	C	T
rs142564661	2	43994026	T	C
rs76224003	2	44020982	G	A
rs9309112	2	44169889	A	C
rs55951536	2	44770733	T	C
rs17034876	2	46484310	T	C
rs4953409	2	46888620	A	G
rs13402099	2	46947440	A	G
rs80226210	2	48123386	C	T
rs55707610	2	48679815	C	A
rs17039678	2	50257180	C	T
rs12613051	2	50853312	C	T
rs62140663	2	51297227	G	A
rs9973524	2	51929660	C	T
rs12616123	2	53081294	G	T
rs6545459	2	55150611	G	A
rs5010712	2	55157914	A	G
rs6760508	2	57394031	C	A
rs72813935	2	58712420	C	T
rs67895037	2	58724494	T	C
rs12463832	2	58919357	C	A
rs12986742	2	58975143	C	T
rs17049738	2	59026222	C	A
rs55669903	2	59041375	T	C
rs17049820	2	59139507	C	T
rs112591783	2	59144901	A	G
rs35360286	2	59157203	C	A
rs80005838	2	59200011	T	C
rs12993019	2	59226413	T	C
rs980183	2	59311536	A	G
rs72806251	2	59455023	C	T
rs17644631	2	59580736	T	C
rs4672288	2	59633858	C	T
rs197087	2	59921867	T	G
rs980329	2	60285100	C	T
rs72818529	2	60380716	T	C
rs17330242	2	60540393	A	C
rs17027542	2	60580937	C	A
rs243024	2	60583665	A	G
rs112412537	2	60586793	A	G
rs13019832	2	60710571	A	G
rs76607205	2	65255306	G	A
rs2723065	2	65279414	G	A
rs61741513	2	65571997	G	A
rs12185610	2	65661468	C	A
rs950965	2	66668309	G	A
rs4671799	2	67622243	G	A
rs72895693	2	67647028	G	A
rs1430780	2	67878328	C	T
rs57370006	2	71179135	G	T
rs1949377	2	72681922	T	C
rs66509842	2	72978227	C	T
rs6546818	2	73530309	C	T
rs77857395	2	74291497	G	T
rs60279245	2	74312743	G	T
rs4832290	2	86707504	C	T
rs11123801	2	100476888	C	T
rs34506349	2	100598726	A	G
rs11678979	2	100802891	C	T
rs71413875	2	100885658	T	C
rs4314007	2	100913830	A	C
rs76353274	2	101147456	A	G
rs671722	2	104387855	A	G
rs10469860	2	105165674	G	A
rs62152757	2	105449067	A	C
rs62155874	2	105973094	G	A
rs35151229	2	111805775	A	G
rs4848370	2	111811665	T	C
rs113135335	2	111887754	G	T
rs80130556	2	111894391	G	A
rs744530	2	111951213	A	G
rs1345203	2	112253851	C	T
rs6541932	2	112626262	T	C
rs74677818	2	112823114	T	C
rs10200201	2	112928815	G	A
rs41279776	2	120236332	C	A
rs2244213	2	120282026	G	T
rs9308614	2	121337196	G	A
rs6726635	2	121350710	C	A
rs62167015	2	121449208	T	C
rs188870735	2	128582577	A	G
rs79779093	2	129556569	A	G
rs72844797	2	133522415	T	G
rs72852553	2	142731566	T	C
rs6721148	2	144503215	T	C
rs6705150	2	145256545	T	C
rs12151653	2	145726656	T	C
rs2663966	2	145847233	T	C
rs74451754	2	146047666	G	A
rs6721116	2	146156197	A	G
rs6716394	2	146350724	A	G
rs441360	2	147929516	T	C
rs62169530	2	148736003	G	A
rs7596487	2	149436026	A	G
rs3845843	2	152198598	T	C
rs6750342	2	152485754	G	A
rs17618875	2	154753680	A	G
rs72869234	2	155062877	T	G
rs1018319	2	156543916	C	T
rs7594480	2	158390468	C	T
rs71421043	2	158515918	A	G
rs2193706	2	159309986	C	T
rs62175394	2	161038846	C	T
rs75701638	2	161297609	G	A
rs7424278	2	161299702	A	G
rs78693744	2	161371922	T	G
rs4374386	2	161507237	T	C
rs9287807	2	161915361	C	T
rs2194734	2	162326199	A	G
rs305686	2	163623932	T	C
rs13014892	2	165339070	C	T
rs10930128	2	165345770	C	T
rs72874858	2	165445620	C	T
rs12469622	2	165449649	G	A
rs116788388	2	165472482	A	G
rs12476322	2	165483972	T	C
rs10184004	2	165508389	T	C
rs3769872	2	165565548	T	C
rs3769877	2	165569779	A	G
rs113238768	2	165604221	A	G
rs12998940	2	165652042	A	G
rs721668	2	165670054	G	A
rs441414	2	165675693	G	A
rs353126	2	166152111	C	T
rs6432817	2	166159099	G	A
rs1551337	2	166460589	C	T
rs13406280	2	166610827	T	C
rs495681	2	166876829	T	C
rs2140046	2	169706079	C	T
rs114575458	2	169777924	C	T
rs1420377	2	171635168	A	G
rs4467241	2	172383439	G	T
rs17499544	2	172640734	T	C
rs62183817	2	172899868	T	C
rs12992995	2	175197545	A	C
rs6715901	2	179650954	A	G
rs1486234	2	180707742	G	A
rs111752367	2	181363532	T	C
rs6736238	2	181504460	T	C
rs6741676	2	181618654	G	A
rs75616691	2	196579159	C	T
rs12690521	2	196649986	C	T
rs77817274	2	196681699	T	C
rs6712905	2	196952010	C	T
rs2280346	2	197035203	G	A
rs4286272	2	198535678	C	T
rs4850817	2	198795204	G	A
rs2177083	2	202961665	A	G
rs17651413	2	202968809	G	A
rs78655127	2	203182832	T	C
rs6714523	2	203235139	A	G
rs9288351	2	205131349	C	T
rs4482463	2	205375909	A	C
rs11679492	2	208834477	T	C
rs16846013	2	212250195	A	G
rs3828242	2	212274937	G	A
rs4673712	2	213829721	C	T
rs3816235	2	214023343	A	G
rs1882425	2	217835147	G	A
rs13034362	2	217929007	A	G
rs890052	2	218783078	A	G
rs6736691	2	218879547	A	C
rs1877712	2	219168432	A	G
rs113414093	2	219859171	A	G
rs1879947	2	226865295	A	G
rs113596405	2	226870869	A	C
rs62188999	2	226897840	A	G
rs17231538	2	226951765	G	A
rs2948560	2	227014062	C	A
rs72979712	2	227019416	T	G
rs55726223	2	227057578	A	G
rs2943650	2	227105921	T	C
rs17831173	2	227121399	C	T
rs41504645	2	227131174	C	T
rs10167282	2	227197598	C	A
rs72963735	2	227209456	A	G
rs77402945	2	227225798	T	C
rs114092277	2	227267449	C	T
rs72969698	2	227270493	C	A
rs145043660	2	227372426	A	G
rs2707537	2	227523774	T	C
rs13415288	2	228971884	C	T
rs283466	2	233667744	G	A
rs34339006	2	234271522	T	C
rs12373747	2	234282958	G	A
rs75656635	2	234339792	G	A
rs62195091	2	234361802	T	G
rs887829	2	234668570	T	C
rs35945722	2	239893783	A	G
rs6727632	2	241352381	G	A
rs1017905	3	3848080	A	G
rs6442838	3	3903657	G	A
rs780908	3	9015859	A	C
rs2600196	3	9423083	G	A
rs76126292	3	9424301	A	G
rs3872707	3	9514016	A	G
rs305506	3	12026709	T	G
rs12492981	3	12058246	T	C
rs6767059	3	12076562	G	A
rs4279078	3	12314846	A	G
rs17036160	3	12329783	T	C
rs4135247	3	12396588	A	G
rs56133301	3	12476555	A	G
rs17819328	3	12489342	G	T
rs1699347	3	12504775	G	A
rs7650482	3	12841804	G	A
rs6806404	3	13374490	C	T
rs7648549	3	14930278	A	G
rs142430730	3	15025625	T	C
rs924753	3	15706124	A	G
rs9866128	3	15966433	G	T
rs336613	3	18632025	A	G
rs2335509	3	21806230	G	A
rs34458051	3	22640552	C	T
rs144325901	3	23102863	T	C
rs80098630	3	23140587	G	T
rs7641032	3	23143461	T	G
rs6787626	3	23153555	C	T
rs6762856	3	23193007	A	G
rs6796314	3	23221008	C	T
rs79667137	3	23306665	G	A
rs2055155	3	23343192	G	A
rs114933903	3	23423235	G	A
rs13094957	3	23457080	C	T
rs7640458	3	23530097	G	A
rs35966355	3	23559269	A	G
rs79965216	3	23607299	A	G
rs4858079	3	23639754	G	A
rs2363524	3	24971540	T	C
rs993804	3	25112171	T	C
rs4680780	3	28733648	A	G
rs7426945	3	30071380	G	A
rs11129383	3	30106169	A	G
rs1107644	3	31717024	C	A
rs4343581	3	35668557	C	T
rs76387355	3	35697982	A	G
rs11129735	3	36870230	G	A
rs113334978	3	37208239	A	G
rs56084453	3	44762830	G	A
rs4682765	3	45125566	T	C
rs1860928	3	45392610	A	G
rs78629618	3	46880130	C	T
rs11926707	3	46925539	C	T
rs75423501	3	47242923	G	A
rs1466741	3	47247214	T	C
rs62260741	3	47579965	T	C
rs62262091	3	47693664	T	C
rs62260788	3	48068610	T	C
rs73076330	3	48509515	G	T
rs62261476	3	48768586	T	C
rs12496226	3	49734040	T	G
rs6792892	3	49995518	C	T
rs12486832	3	50074400	T	G
rs75152916	3	52212974	A	G
rs6445539	3	52874296	A	G
rs2581787	3	53127677	T	G
rs76263492	3	54828827	T	G
rs17319169	3	54935540	G	A
rs6445925	3	57709777	C	T
rs7622771	3	58282930	G	A
rs4681875	3	58595823	C	T
rs148558893	3	59216334	T	C
rs58618157	3	60328073	C	T
rs1630197	3	61748348	T	C
rs4594613	3	62686591	T	C
rs2887073	3	63162753	C	A
rs76964963	3	63798762	T	C
rs864975	3	63885615	C	T
rs1007234	3	64074794	A	C
rs11713331	3	64091074	C	A
rs697276	3	64166027	T	C
rs11710947	3	64574666	G	A
rs12487881	3	64692486	C	T
rs80028515	3	64695626	T	G
rs66815886	3	64703394	T	G
chr3:64787204	3	64787204	C	T
rs704439	3	64868339	T	C
rs1545301	3	66918368	C	T
rs6548443	3	67340765	T	C
rs9843449	3	68248840	C	T
rs9869047	3	69791738	A	G
rs66548167	3	70143082	T	C
rs35154813	3	70529959	A	G
rs144377835	3	70581216	T	C
rs830654	3	71650885	T	C
rs9814945	3	72803590	T	C
rs13085136	3	72865183	T	C
rs13094356	3	73364000	C	T
rs11128359	3	73715585	A	G
rs9874194	3	77162353	C	T
rs2272163	3	77671721	A	C
rs7629375	3	85895494	A	C
rs6771192	3	86447422	T	G
rs6549112	3	86756871	G	T
rs73146095	3	88130136	T	C
rs74774867	3	88361631	T	C
rs145756121	3	88688283	C	T
rs62276223	3	89963418	G	A
rs112135625	3	90418792	C	T
rs8178603	3	93661073	T	C
rs978444	3	93981060	T	G
rs2171600	3	94231364	T	C
rs77329263	3	109288166	G	A
rs10934226	3	112925248	T	C
rs1353903	3	113028334	A	G
rs11929640	3	113288430	A	G
rs73228400	3	114784571	T	C
rs7645613	3	115063672	C	T
rs17849995	3	121500699	T	C
rs6768109	3	121949401	T	C
rs62269089	3	121958475	A	G
rs13059382	3	121961461	T	G
rs12492591	3	121985131	G	A
rs11718578	3	122836944	A	G
rs6805639	3	122912676	A	G
rs11709386	3	122994425	C	T
rs11708067	3	123065778	G	A
rs12637493	3	123097826	A	G
rs17295246	3	123105721	A	G
rs75223332	3	123141230	A	G
rs60054445	3	123174832	T	C
rs36073986	3	124842313	A	G
rs9873519	3	124921457	T	C
rs4303833	3	125066226	A	G
rs11716997	3	127551630	T	G
rs181752889	3	128579324	T	C
rs6765930	3	129020778	G	A
rs2255703	3	129293256	C	T
rs146146633	3	129294723	T	C
rs55688149	3	129342469	A	G
rs142957335	3	129683292	T	G
rs11925138	3	131626048	A	G
rs9857204	3	131750844	A	G
rs9852406	3	135625498	T	C
rs9844666	3	135974216	A	G
rs667920	3	136069472	T	G
rs116330348	3	136237959	C	T
rs13071220	3	136314119	C	T
rs6784582	3	136348961	T	C
rs114273910	3	136621469	A	G
rs9879531	3	136638975	G	A
rs138961417	3	136988681	G	A
rs3773769	3	137740820	T	C
rs112031874	3	137831685	C	A
rs9874211	3	137835032	G	A
rs6766859	3	138055136	T	C
rs9843291	3	138158607	C	T
rs12636910	3	138308213	G	T
rs2071387	3	139257603	G	A
rs13092660	3	141069782	A	G
rs6440003	3	141094209	A	G
rs56243018	3	141101839	C	A
rs78166058	3	141342456	A	G
rs28712435	3	149221563	T	C
rs112551697	3	150018637	A	G
rs4681612	3	150079892	A	G
rs113156018	3	150575567	T	C
rs7633673	3	152084243	A	G
rs11929247	3	152320458	G	A
rs74672008	3	152451616	A	G
rs66595260	3	152519886	G	T
rs355749	3	153972500	C	T
rs13403	3	160152299	A	C
rs172624	3	161483418	A	C
rs28435143	3	161780454	C	T
rs7642173	3	164237150	T	C
rs17706250	3	165374980	C	A
rs13099581	3	168226052	T	C
rs114177190	3	170527539	C	A
rs8192675	3	170724883	C	T
rs9758947	3	170763900	A	G
rs61792392	3	170838258	C	T
rs247975	3	173107443	C	T
rs59489841	3	173710695	T	C
rs148078723	3	178759639	G	A
rs34480923	3	180442993	C	T
rs7619173	3	180996959	T	C
rs62292968	3	182304010	T	C
rs71318333	3	183411802	A	C
rs7641295	3	183594958	C	T
rs2872246	3	183738460	C	A
rs71318351	3	183754768	A	G
rs62285848	3	183833825	A	G
rs1687230	3	184003194	T	C
rs150412239	3	184654852	G	A
rs9811100	3	184804880	A	C
rs61579137	3	184882015	A	G
chr3:185199267	3	185199267	C	A
rs11712864	3	185202184	A	G
rs139124508	3	185260922	A	G
rs62291862	3	185261528	T	C
rs192081002	3	185397427	A	G
rs7609665	3	185425976	A	G
rs192540172	3	185462028	G	A
rs73175572	3	185490184	G	A
rs73175575	3	185494268	C	T
rs76452035	3	185496788	T	C
rs79239029	3	185500357	G	A
chr3:185520137	3	185520137	G	A
rs113837014	3	185530595	T	C
rs4686698	3	185531697	A	G
rs9859406	3	185534482	A	G
rs138878099	3	185548640	G	A
rs12638759	3	185573172	A	C
rs55742087	3	185830488	T	C
rs3774052	3	185884518	A	G
rs10804906	3	186093268	A	G
rs150273407	3	186622092	C	T
rs116083364	3	186638891	A	G
rs13095782	3	186645625	T	C
rs12494144	3	186661271	T	G
rs3887925	3	186665645	T	C
rs56395638	3	186686735	G	A
rs36011306	3	186706897	C	T
rs6781114	3	186734447	A	G
rs2268530	3	186759850	A	G
rs1838580	3	187664093	A	G
rs13086642	3	187705040	A	G
rs9811679	3	187738065	T	C
rs6777684	3	187741842	G	A
rs1353687	3	187762629	T	C
rs35455418	3	187762757	A	C
rs7639948	3	188546497	C	T
rs507131	3	195789428	A	C
rs74289356	3	195825077	T	C
rs9872347	3	195831237	C	T
rs62284967	3	197156535	A	G
rs73221116	4	720681	A	G
rs4690317	4	824961	A	G
rs34311866	4	951947	C	T
rs3816474	4	1050653	A	G
rs56287616	4	1102005	G	A
rs11538062	4	1165764	T	C
rs730831	4	1240299	G	T
rs72501966	4	1310667	T	C
rs2141655	4	1354525	C	T
rs75611451	4	1417515	A	G
rs56337234	4	1784403	T	C
rs362307	4	3241845	T	C
rs13106734	4	6246543	C	T
rs4689381	4	6257188	T	C
rs12505929	4	6294134	C	A
rs4580722	4	6306144	A	C
rs185419568	4	6336206	T	C
rs13144360	4	15057867	C	T
rs115189991	4	17595536	G	A
rs12640250	4	17792869	C	A
rs7700107	4	17880416	C	A
rs2169033	4	18044357	T	C
rs35116836	4	18213862	A	G
rs10014727	4	20209842	G	A
rs7664347	4	20265535	C	T
rs34811474	4	25408838	A	G
rs6856886	4	26312506	G	T
rs7693594	4	36356980	A	G
rs34126634	4	38200126	C	T
rs2046330	4	39413861	C	A
rs112439420	4	41254366	A	G
rs34617913	4	44503503	A	G
rs10155483	4	45031387	G	A
rs10938398	4	45186139	A	G
rs78169234	4	45188855	A	G
rs34282295	4	47339630	C	T
rs7659631	4	48448614	G	A
rs2354937	4	48794403	G	T
rs2605281	4	49067323	G	A
rs1996617	4	52798624	C	T
rs11725856	4	53117362	A	G
rs114447556	4	53207093	T	C
rs11947787	4	53705225	A	C
rs148721509	4	53928293	G	A
rs1511395	4	60232688	A	G
rs13137681	4	63816200	G	T
rs2318541	4	67831578	T	C
rs13114818	4	68550295	C	T
rs7678779	4	71583087	A	C
rs7674402	4	71835822	A	G
rs6835992	4	76496817	G	A
rs4440243	4	77017680	T	C
rs56281442	4	77533939	G	A
rs7688769	4	78100200	T	C
rs17515274	4	82905378	A	G
rs993380	4	83584496	G	A
rs141330165	4	85299808	T	C
rs1444960	4	85391794	A	G
rs9991328	4	89713121	T	C
rs17227797	4	91249838	C	T
rs28408270	4	95114572	T	G
rs17023017	4	96025094	G	T
rs3755879	4	96114385	G	A
rs2850356	4	102211922	A	G
rs13107325	4	103188709	T	C
rs72692260	4	103254262	A	G
rs223507	4	103633815	A	G
rs7659468	4	103895317	G	T
rs6844340	4	104267254	T	G
rs17035289	4	106048291	C	T
rs1847334	4	120790844	T	C
rs4833687	4	121765788	T	C
rs10025131	4	122686590	C	T
rs4834232	4	129024273	T	C
rs2952858	4	130786346	G	A
rs3749589	4	134074058	G	A
rs1296328	4	137083193	C	A
rs2604918	4	140879929	T	G
rs10023434	4	140879985	G	A
rs75686861	4	145621328	A	G
rs12502033	4	145622651	C	T
rs2676330	4	153265507	C	T
rs3733263	4	153457457	A	G
rs6813195	4	153520475	T	C
rs2125799	4	156697784	C	T
rs72681528	4	156749615	A	G
rs80168357	4	157644295	A	G
rs28819812	4	157652753	A	C
rs55641726	4	157949798	C	T
rs11132834	4	171075746	C	T
rs12504091	4	171339819	G	A
rs2054380	4	178943989	A	G
rs6857586	4	184375703	G	A
rs11938887	4	185674286	G	T
rs55691245	4	185716100	A	G
rs35901985	4	186580062	G	A
rs10017683	4	186641563	G	T
rs77097179	4	188344799	T	C
rs114790282	5	12527470	C	T
rs12188566	5	12785895	T	C
rs147131583	5	14600219	A	G
rs31867	5	14639353	A	G
rs6892588	5	14676218	T	C
rs9312873	5	14777799	G	A
rs143306347	5	14784165	A	C
rs76683260	5	14797054	G	A
rs42680	5	14818707	C	T
rs78617922	5	14896794	C	T
rs2088923	5	24031268	T	C
rs6884336	5	24628899	G	A
rs1287261	5	36057912	A	G
rs114136102	5	36084426	C	T
rs33674	5	36153847	T	C
rs73081933	5	36258992	C	T
rs114186502	5	36338481	T	C
rs4479849	5	44644006	A	G
rs10044096	5	44927365	C	A
rs4866929	5	45266589	G	A
rs10073636	5	45537299	G	T
rs4541666	5	45857129	A	C
rs8188241	5	46204748	G	A
rs10940235	5	49636753	T	G
rs72751723	5	49737223	T	G
rs13359044	5	50058533	T	C
rs152839	5	50145266	T	C
rs75390317	5	50343363	G	T
rs4431306	5	51551575	G	A
rs35806441	5	51709192	C	T
rs12187734	5	51763665	T	C
rs164651	5	52052230	G	A
rs13189973	5	52079002	C	T
rs4074793	5	52193125	G	A
rs1833886	5	52762889	G	A
rs62370474	5	52768320	A	G
rs889292	5	52850891	C	T
rs62370274	5	53052420	C	A
rs68101674	5	53252701	G	A
rs4865796	5	53272664	A	G
rs79760705	5	53298716	T	G
rs77094919	5	53318542	C	T
rs255761	5	53321956	T	G
rs39671	5	53465786	C	T
rs3096150	5	53641692	G	A
rs6897117	5	54986775	C	T
rs285159	5	55741457	A	G
rs9292116	5	55754115	C	T
rs186931218	5	55774709	G	T
rs7712385	5	55780331	G	A
rs73132728	5	55799839	G	A
rs464605	5	55807370	T	C
rs154256	5	55819302	T	G
rs11951908	5	55821484	T	C
rs74557927	5	55825745	A	C
rs3936511	5	55860781	G	A
rs66485956	5	55865045	T	C
rs1824940	5	55868721	G	A
rs96844	5	56196604	A	G
rs154489	5	57738539	T	C
rs2662390	5	58132702	C	T
rs159618	5	59186667	G	A
rs4235478	5	59521789	G	T
rs2409791	5	59884317	T	C
rs74568270	5	60551197	A	G
rs12523278	5	60563907	G	A
rs74350480	5	62882571	T	C
rs778446	5	66308491	C	A
rs4976033	5	67714246	G	A
chr5:68455996	5	68455996	G	A
rs150100713	5	72027242	A	G
rs62362246	5	72404350	C	T
rs6858969	5	74379281	C	T
rs6878990	5	74689249	C	T
rs253412	5	74955841	A	G
rs62362605	5	76425455	A	C
rs7732130	5	76435004	A	G
rs12697864	5	76658331	G	A
rs147966952	5	77121084	A	C
rs10044894	5	78406685	T	C
rs2591392	5	78546293	A	G
rs142917631	5	78798908	A	C
rs13174379	5	86500273	G	A
rs710393	5	87024399	T	C
rs73167517	5	87102981	T	G
rs1997321	5	87239366	C	T
rs6870983	5	87697533	T	C
rs115082673	5	87826857	T	C
rs34483452	5	87986314	A	C
chr5:87987416	5	87987416	G	A
rs2009416	5	92415111	T	C
rs424482	5	92907684	A	G
rs159029	5	94215894	C	T
rs146493113	5	94550646	A	C
rs115309385	5	94817562	A	G
rs3756708	5	95102491	T	C
rs17086188	5	95845854	G	A
rs261967	5	95850250	C	A
rs111239543	5	100130327	A	G
rs115465964	5	100493568	T	C
rs78715739	5	101003610	T	C
rs77240110	5	101310646	A	G
rs77487268	5	101675582	A	G
rs10067990	5	101688219	C	T
rs6881112	5	101775742	T	G
rs2175912	5	102028537	G	A
rs74566838	5	102034612	A	G
rs74567345	5	102301358	C	T
rs62362544	5	102334247	T	C
rs75432112	5	102586407	A	G
rs12187443	5	102660400	C	T
rs28576966	5	102706342	C	T
rs116407196	5	102973337	G	A
rs11739877	5	105876806	T	C
rs34381412	5	105912387	A	G
rs59323510	5	106137039	C	T
rs12517401	5	109402740	C	T
rs78510897	5	111225122	T	C
rs11749310	5	111240658	A	G
rs99380	5	111395112	A	G
rs7727501	5	112646437	T	G
rs7708831	5	112933202	G	A
rs1565889	5	116635244	C	T
rs28597856	5	118757436	C	T
rs62378779	5	122649290	T	C
rs144052331	5	122650885	C	T
rs17150535	5	122996208	C	A
rs17449514	5	124470648	G	A
rs6888037	5	127406259	T	G
rs72801474	5	132444128	A	G
rs2868601	5	133399909	C	T
rs329118	5	133861663	T	C
rs58323985	5	133926593	C	T
rs4958252	5	133936269	G	A
rs11747528	5	133976554	T	C
rs11950533	5	134199105	A	C
rs10491295	5	134208028	T	G
rs319597	5	134241445	A	G
rs115990381	5	136043497	A	G
rs17797119	5	137070445	G	A
rs217256	5	137431501	T	C
rs113885171	5	137671409	A	G
rs75703057	5	141719923	C	T
rs138004799	5	143824608	A	G
rs114515654	5	144457474	T	C
rs6870546	5	149845731	T	C
rs302395	5	151324600	G	T
rs707183	5	153471737	G	A
rs6890277	5	153512400	G	A
rs1744358	5	157549483	A	G
rs12655968	5	157745474	T	C
rs1650505	5	158029734	A	G
rs111912629	5	159227438	C	T
rs1862279	5	165182913	A	G
rs55800208	5	170329754	G	T
rs2913873	5	170683134	G	A
rs4343858	5	176679407	A	G
rs28607106	5	176749588	T	C
rs4976688	5	176784439	C	T
rs6885157	5	180226516	T	G
rs17548203	6	3090774	T	C
rs55735025	6	5589829	C	T
rs3851523	6	7011314	T	C
rs55820897	6	7063350	C	T
rs7765018	6	7192501	T	C
rs75320317	6	7202278	C	T
rs9405331	6	7204736	A	G
rs149764219	6	7216130	T	C
rs9505085	6	7226959	T	C
rs9379084	6	7231843	A	G
rs1815311	6	7245458	G	A
rs116683035	6	7248990	A	G
rs74333830	6	7265196	A	G
rs11243149	6	7275926	G	A
rs7775576	6	8905836	A	G
rs34825161	6	10185413	A	G
rs72821513	6	10522868	G	A
rs9471234	6	12218842	A	G
rs12660966	6	15381323	G	A
rs13203744	6	15411576	C	T
rs1546851	6	15482441	C	T
rs71554540	6	15809893	A	G
rs10806906	6	19751516	T	C
rs115810513	6	19764251	G	A
rs112743661	6	19776346	T	C
rs34553445	6	20270132	G	A
rs73382439	6	20404420	C	T
rs76257365	6	20457100	C	A
rs4134967	6	20487597	A	G
rs74552357	6	20506625	A	G
rs62398934	6	20513072	C	A
rs79740608	6	20526361	C	T
rs142609509	6	20529054	T	C
rs9368197	6	20533383	T	G
rs76393458	6	20553878	A	G
rs4357125	6	20586203	C	T
rs141517188	6	20619057	A	G
rs9460538	6	20640537	A	G
rs111629317	6	20673123	G	T
rs9368222	6	20686996	A	C
rs9358361	6	20736237	A	C
rs75745593	6	20742657	A	G
rs72832323	6	20757500	A	G
rs149380426	6	20760436	T	C
rs116202490	6	20779766	C	T
rs10806923	6	20790477	T	C
rs144540758	6	20874954	A	G
rs77786848	6	20894610	G	A
rs201349	6	20988244	G	A
rs13200036	6	21008843	G	A
rs4382241	6	21071162	T	C
rs11967298	6	21079357	G	A
rs75365944	6	21113510	G	T
rs139821990	6	21190724	A	G
rs7356865	6	21898909	G	A
rs9393271	6	22260641	T	C
rs11755469	6	22757939	G	A
rs12110492	6	23443237	G	A
rs10946808	6	26233387	G	A
rs113775947	6	28791142	T	G
rs209132	6	28867482	G	A
rs9257616	6	29180721	A	G
rs2394186	6	29816421	G	A
rs7768084	6	29923137	A	G
rs118011042	6	30655886	T	C
rs3132572	6	30861729	A	G
rs3218816	6	30878857	A	G
rs1634727	6	30987579	T	C
rs76541615	6	31026236	G	T
rs2523845	6	31027393	C	A
rs9262651	6	31029455	T	C
rs78252875	6	31069488	T	C
rs1265074	6	31113214	A	C
rs130075	6	31122502	T	C
rs3130931	6	31134888	C	T
rs28362342	6	31165438	G	T
rs3130527	6	31198987	C	T
rs9264186	6	31220017	A	G
rs75514101	6	31312540	T	C
rs9265912	6	31313733	C	T
rs2257269	6	31323353	A	G
rs2894211	6	31327241	A	C
rs9266629	6	31346822	C	T
rs2596485	6	31364870	C	T
rs2523684	6	31426399	G	A
rs14597	6	31440014	A	C
rs118030017	6	31461715	T	G
rs139016041	6	31470028	T	G
rs2857599	6	31562150	A	G
rs2844479	6	31572956	C	A
rs2857600	6	31582287	C	T
rs2844463	6	31615167	A	G
rs28381348	6	31708910	C	T
rs28399987	6	31730751	A	G
rs3130682	6	31884823	C	T
rs115521560	6	32019382	C	A
rs2269426	6	32076499	A	G
rs138389328	6	32110670	T	G
rs3130283	6	32138545	C	A
rs3134605	6	32159956	C	T
rs80074882	6	32184329	G	A
rs9296012	6	32195332	T	C
rs526280	6	32205437	A	G
rs9268045	6	32229655	T	C
rs114355928	6	32265881	T	G
rs9268925	6	32432969	C	A
chr6:32452055	6	32452055	C	A
chr6:32571961	6	32571961	C	T
rs1064173	6	32627480	A	G
chr6:32633282	6	32633282	C	T
chr6:32636433	6	32636433	G	A
rs9275523	6	32674994	A	C
rs2894381	6	32682228	A	G
rs3892710	6	32682862	T	C
rs7738119	6	32684959	A	G
rs56144236	6	32720219	A	G
rs1383265	6	32739888	C	T
rs118116221	6	32740782	T	G
rs9276702	6	32756741	G	A
rs73408475	6	32766496	G	T
rs3819717	6	32804299	T	C
rs6457684	6	32814447	C	T
rs117535069	6	32833984	T	C
rs11756897	6	32899139	G	A
rs9276992	6	32981937	C	T
rs9277038	6	33001355	A	G
rs115633414	6	33234564	C	A
rs115138315	6	33300969	A	G
rs1705003	6	33385953	G	A
rs75080135	6	33552707	C	A
rs2296736	6	33656250	C	T
rs77611268	6	33659245	A	G
rs62397595	6	33802890	C	T
rs1555686	6	33833187	G	A
rs1776901	6	34183094	G	A
rs115245297	6	34244132	C	T
rs116072038	6	34650865	G	T
rs33959228	6	35259397	T	C
rs3176326	6	36647289	A	G
chr6:36911274	6	36911274	G	A
rs2284923	6	37348920	T	C
rs75446162	6	38134962	G	A
rs10305420	6	39016636	T	C
rs148605442	6	39019291	A	G
rs75151020	6	39031592	C	A
rs2268647	6	39043178	T	C
rs9366994	6	39048060	T	C
rs73734044	6	39067051	C	A
rs75875468	6	39085783	A	G
rs7751419	6	39115413	T	C
rs1179380	6	39228810	C	T
rs2815072	6	39269186	A	G
rs34247110	6	39282371	A	G
rs1109772	6	39288945	A	G
rs8180594	6	39342395	G	A
rs2504093	6	39832964	C	T
rs34298980	6	40409243	C	T
rs9367093	6	41012117	C	A
rs9471632	6	41680666	C	T
rs150869154	6	41706520	A	C
rs145189767	6	41957972	T	C
rs112504542	6	42878706	T	C
rs9369408	6	43332186	A	C
rs2227301	6	43485283	T	C
rs998584	6	43757896	A	C
rs2894536	6	43801878	T	C
rs6931147	6	43812540	G	T
rs12190211	6	44707167	T	C
rs764397	6	44710771	A	C
rs1329710	6	44969125	C	T
rs4714847	6	45231074	T	C
rs79295970	6	50140077	T	C
rs9395582	6	50278168	C	T
rs12529406	6	50401026	T	G
rs12214677	6	50509138	C	T
rs3798519	6	50788778	C	A
rs2635727	6	50820940	C	T
rs1325033	6	50968152	C	T
rs7762246	6	51099256	C	T
rs2465040	6	51110673	G	A
rs144906565	6	51141175	G	A
rs2465017	6	51241141	G	A
rs75067080	6	51372722	G	A
rs16881572	6	51413013	A	G
rs3736732	6	53160383	T	G
rs9370243	6	53789830	T	G
rs9449295	6	64163807	C	T
rs138377681	6	64292413	A	G
rs141675937	6	64576037	A	G
rs75541452	6	73395296	A	G
rs1414595	6	76266950	T	C
rs9448515	6	79344562	G	A
rs9688928	6	79634379	C	A
rs13191698	6	83040255	T	G
rs62420653	6	97871638	C	T
rs6928583	6	98398142	G	A
rs62422687	6	98664414	A	G
rs1982956	6	99665470	C	T
rs846799	6	101270345	G	A
rs283210	6	101731443	G	A
rs78400456	6	105453867	C	T
rs7752666	6	107445266	T	C
rs34014035	6	108134294	C	T
rs6939548	6	109785214	T	C
rs12202411	6	111488518	A	G
rs55812705	6	111738793	C	T
rs2210668	6	117225668	G	A
rs210625	6	117874257	G	A
rs80196932	6	117996631	C	T
rs7753438	6	118103632	G	T
rs601136	6	118116823	T	C
rs4946371	6	119256648	G	A
rs79074725	6	119560400	G	A
rs75125606	6	119872265	G	A
rs2057105	6	120321659	G	A
rs138322893	6	120544587	T	C
rs117016254	6	120985058	T	G
rs7758115	6	126061502	A	G
rs72969741	6	126110820	T	C
rs643916	6	126609576	A	G
rs78358504	6	126627832	A	G
rs72979905	6	126714513	T	C
rs11759026	6	126792095	G	A
rs853974	6	127068983	C	T
chr6:127144683	6	127144683	C	T
rs76833525	6	127177012	C	A
rs77444936	6	127227040	A	G
rs17650496	6	127270764	G	A
rs9491689	6	127398595	A	C
rs12192275	6	127412728	A	G
rs9321092	6	127814881	G	A
rs9375693	6	130323483	T	C
rs13209574	6	130347517	T	G
rs2608953	6	131926334	T	C
rs1014980	6	133738227	G	T
rs7769670	6	136227080	A	G
rs11154899	6	137293890	G	A
rs1475119	6	137321910	G	T
rs7768788	6	138783308	G	A
rs7742292	6	138864489	C	T
rs1188832	6	139208733	A	C
rs9403075	6	139761363	T	C
rs668459	6	139835689	T	C
rs9373246	6	140051367	T	C
rs616279	6	140249466	A	G
rs1121833	6	140612766	A	C
rs13212849	6	143015234	A	G
rs9390022	6	143056556	C	T
rs12527211	6	143098365	A	G
rs11969311	6	143196518	C	A
rs4896711	6	144619170	T	G
rs712207	6	151229264	A	G
rs6903363	6	151768700	T	C
rs523555	6	153357456	G	A
rs7758002	6	153440770	T	G
rs9479755	6	154402414	G	A
rs501470	6	160770918	G	T
rs1321850	6	161694179	G	T
rs35957472	6	163134036	A	G
rs9458699	6	163393060	G	A
rs1629251	6	163792420	G	A
rs4709746	6	164133001	T	C
rs73049869	6	169670323	G	A
rs73036302	6	169860650	G	A
rs73048106	7	1929019	T	G
rs4722381	7	3106737	C	T
rs7799447	7	4025972	G	A
rs62452060	7	4683572	A	G
rs10261061	7	4920565	T	C
rs7786706	7	6747267	T	C
rs12702588	7	7222807	G	A
rs6959860	7	12129077	T	C
rs13237518	7	12269593	A	C
rs10282726	7	12372911	C	A
rs138348096	7	13829482	G	A
rs7787720	7	13886654	T	C
rs56041031	7	13986506	T	C
rs979501	7	14799739	C	T
rs17168486	7	14898282	T	C
rs7788248	7	14905838	T	C
rs113423825	7	14928619	A	G
rs1981667	7	15014981	G	A
rs7806168	7	15039352	A	G
rs2191349	7	15064309	T	G
rs6971370	7	15114818	A	G
rs38221	7	15926228	C	T
rs56295311	7	16296098	C	T
rs59813661	7	18307279	A	G
rs583769	7	18331915	A	G
rs1029740	7	22873586	A	C
rs75801644	7	23306141	A	G
rs11762251	7	23434735	C	T
rs6957923	7	23482685	A	G
rs76365198	7	23563268	T	C
rs2188848	7	23884697	G	A
rs10228309	7	23950177	C	A
rs6951827	7	25971153	A	G
rs6957786	7	26574336	T	C
rs4722732	7	27755383	A	C
rs62451127	7	27971300	A	G
rs4719921	7	28105966	C	T
rs148992770	7	28173349	C	T
rs13247499	7	28179258	A	C
rs10225433	7	28191672	A	G
rs860262	7	28194397	A	C
rs28430601	7	28238811	G	A
rs56399107	7	30530223	T	C
rs38476	7	30597818	T	C
rs917195	7	30728452	T	C
rs1011605	7	31273746	T	G
rs2305320	7	32609565	G	A
rs6978327	7	36742886	T	C
rs10951588	7	39068789	G	A
rs3819426	7	39462495	A	G
rs773403	7	39999905	T	C
rs6462965	7	40265510	A	C
rs17439448	7	40816653	T	C
rs75138395	7	40869110	T	C
rs13226725	7	41311029	C	T
rs13222509	7	41356123	T	C
rs6975740	7	41900527	G	A
rs670800	7	42985632	A	C
rs118040648	7	43780096	G	A
rs10225363	7	43963525	A	G
rs62460062	7	44134646	C	T
rs2908277	7	44183433	A	G
rs758989	7	44203006	T	C
rs2284779	7	44216280	A	G
rs730497	7	44223721	A	G
rs35452727	7	44266184	T	C
rs78454627	7	44279570	A	G
rs11772021	7	44362545	T	C
rs41279627	7	44571628	T	C
rs710887	7	44709372	C	T
rs3735491	7	45116468	A	C
rs146792000	7	45525363	T	G
rs77899410	7	45965264	T	C
rs2949833	7	45984820	T	C
rs13233370	7	46351213	G	T
rs6583443	7	48473711	T	C
rs12539264	7	48839003	G	A
rs73121277	7	50577968	C	T
rs720068	7	51023321	T	C
rs2051820	7	51063910	C	T
rs6953828	7	51148988	T	C
rs714499	7	51200298	G	A
rs6972291	7	55802063	C	T
rs4275190	7	56104388	T	C
rs10225320	7	68887851	T	C
rs6972733	7	68956073	C	T
chr7:69037299	7	69037299	C	A
rs11768907	7	69044750	T	C
rs56800568	7	69073387	G	T
rs117267554	7	69118516	A	G
rs12698813	7	69362702	C	T
rs13362851	7	69415846	T	C
rs6975279	7	69649683	A	C
rs77935739	7	69728703	G	A
rs75395209	7	69730281	A	G
rs58873380	7	69775530	T	C
rs2005725	7	69921451	C	T
rs4719216	7	71603027	A	G
rs111837003	7	72907459	T	C
rs6460068	7	73428671	T	C
rs37632	7	73879547	T	C
rs13238568	7	74076493	G	A
rs3912067	7	76557212	T	C
rs10259730	7	76910774	T	G
rs6975666	7	77015698	C	T
rs12669521	7	77047102	G	A
rs17153477	7	77068965	A	C
rs3779274	7	77828739	A	G
rs1997017	7	77829071	G	A
rs12540277	7	79582843	C	T
rs10246601	7	79652578	A	G
rs4276612	7	86614416	T	C
rs6956980	7	89803634	C	T
rs757844	7	89825176	A	G
rs7793211	7	90089016	A	G
rs42039	7	92244422	T	C
rs10262104	7	93118736	T	C
rs58602684	7	94867015	A	G
rs73161763	7	100020771	T	G
rs112721366	7	100303723	A	G
rs506597	7	100313420	G	A
rs192296024	7	100509315	T	C
rs13244990	7	100819187	G	A
rs117801649	7	101850550	C	T
rs142103403	7	101980489	T	C
rs117530689	7	102030935	A	C
rs74451452	7	102093171	A	G
rs7795180	7	102101178	T	C
rs112613078	7	102433678	G	A
rs62484946	7	102553366	C	T
rs150117060	7	102720727	C	A
rs10953383	7	102774076	T	C
rs62482399	7	102972707	T	C
rs143872145	7	103080201	A	G
rs39328	7	103444978	T	C
rs77104475	7	103531911	A	G
rs4130477	7	104420222	C	T
rs73184014	7	104516274	G	A
rs6945585	7	104905277	G	T
rs2251838	7	106720167	A	G
rs76247375	7	111492780	G	A
rs6944662	7	111970798	C	T
rs1525804	7	112823086	A	G
rs2188309	7	114543729	T	G
rs11974978	7	117191326	T	C
rs17450482	7	117217987	C	T
rs34564710	7	117506351	G	T
rs11981238	7	118052043	G	A
rs35285118	7	121970507	T	C
rs806215	7	127237312	C	T
rs10229583	7	127246903	A	G
chr7:127371898	7	127371898	G	A
rs3757769	7	127541062	G	A
rs3857858	7	130400635	A	G
rs3909553	7	130417814	A	G
rs6974400	7	130424075	A	G
rs10954285	7	130476833	C	T
rs113764553	7	131279546	G	A
rs12667919	7	131574608	C	A
rs6951966	7	131983341	T	C
rs111661389	7	140181931	T	G
rs60251368	7	140522073	G	A
rs77293714	7	140542709	A	G
rs568471	7	140751376	T	C
rs534348	7	140782235	A	G
rs7458320	7	141007717	G	A
rs4252505	7	142607301	G	A
rs2692133	7	147023537	G	A
rs190906330	7	147052341	T	C
rs1922879	7	147658539	A	G
rs243513	7	148429806	A	G
rs62490267	7	149238823	C	T
rs62492368	7	150537635	A	G
rs2968856	7	150614934	C	T
rs1800781	7	150692444	A	G
rs4716672	7	156786508	C	T
rs10949621	7	156793713	C	T
rs6946660	7	156948648	C	T
rs35241754	7	156968604	A	G
rs183346036	7	157061797	G	A
rs3735651	7	157072483	G	A
rs62493415	7	157102257	A	G
rs1638025	7	157447366	C	A
rs117173251	8	4186731	T	C
rs2945873	8	8260445	T	C
rs4382480	8	8721473	A	G
rs12155586	8	8973858	G	A
rs2929286	8	9075705	A	G
rs2169387	8	9181395	G	A
rs17662402	8	9265105	C	T
rs17730481	8	9276163	A	G
rs4416825	8	9453422	A	G
rs17734690	8	9713196	C	T
rs117063744	8	9828908	T	C
rs7815168	8	9847606	A	G
rs77092199	8	9894440	T	G
rs4840460	8	9896500	C	T
rs60384372	8	9974584	G	A
rs73195306	8	10209281	T	C
rs10283145	8	10241411	T	C
rs4841409	8	10516374	G	A
rs79159166	8	10577884	T	G
rs13256420	8	10620595	T	C
rs7834323	8	10671984	C	T
rs11250092	8	10786543	A	G
rs117523320	8	10846292	C	T
rs35315747	8	10877258	A	C
rs2409742	8	11069960	T	C
rs13270267	8	11444837	T	C
rs144082684	8	11703853	A	G
rs7463895	8	11777884	C	A
rs12056338	8	12643055	T	G
rs6982584	8	13507247	C	T
rs35753840	8	14148990	C	A
rs1030517	8	16188310	A	G
rs60766258	8	17333643	C	T
rs10101192	8	19391665	G	A
rs10096633	8	19830921	T	C
rs4872479	8	22233636	T	G
rs6558173	8	22492103	T	G
rs34159233	8	22594222	A	C
rs73221948	8	25464670	T	G
rs11998023	8	25871721	G	T
rs34726834	8	25889606	T	C
rs17241658	8	25936874	A	G
rs9650418	8	26159509	C	T
rs13250569	8	28058645	G	A
rs11994255	8	28095939	T	C
rs2979470	8	30288272	C	T
rs2725370	8	30852826	C	T
rs10503929	8	32613983	C	T
rs4463416	8	34502571	C	A
rs13365225	8	36858483	G	A
rs10097847	8	37363184	G	T
rs12680217	8	37397803	C	T
rs34036147	8	38366249	T	C
rs78623944	8	41227207	G	A
rs973441	8	41260259	T	C
rs10504041	8	41464871	A	G
rs35205809	8	41472232	G	A
rs57776210	8	41485542	A	G
rs79149006	8	41500461	T	C
rs17659428	8	41513809	C	T
rs57559291	8	41516987	C	T
rs76382848	8	41530532	A	G
rs7816486	8	41578928	G	A
rs17603828	8	41593309	A	G
rs6989331	8	41697078	G	T
rs16890980	8	41846541	G	A
rs3887059	8	57496064	A	G
rs77382280	8	60177047	A	C
rs10957197	8	62639717	T	C
rs2060859	8	64565957	T	C
rs7824499	8	64828623	C	T
rs62519828	8	65482703	A	C
rs4737774	8	67195202	T	C
rs28446899	8	72396213	T	C
rs71525142	8	72856374	T	C
rs1808629	8	73435964	A	G
chr8:74599316	8	74599316	C	T
rs7813042	8	75201983	G	A
rs56115131	8	76585002	G	T
rs78314820	8	78268903	G	A
rs77448465	8	81400805	C	A
rs140520777	8	95637848	T	C
rs1365201	8	95654723	C	T
chr8:95685147	8	95685147	C	A
rs7844932	8	95883232	G	A
rs75912292	8	95931344	T	C
rs10808671	8	95967372	G	A
rs72679210	8	95975361	G	A
rs111551537	8	96110705	A	C
rs76471882	8	96128981	T	C
rs510062	8	97138738	G	A
rs2679745	8	103876325	A	G
rs10113160	8	104375425	T	C
rs72683196	8	105092401	G	A
rs13257283	8	105608497	A	G
rs11783971	8	106431029	G	A
rs4734193	8	110140564	A	C
rs71530808	8	116507990	A	G
rs3802219	8	116565365	C	T
rs13277568	8	116679547	G	A
rs2049840	8	117011653	A	G
rs187314478	8	118025903	C	T
rs62510469	8	118030275	G	T
rs13253992	8	118086646	G	A
rs10505311	8	118174318	T	G
rs2466299	8	118183587	G	A
rs13266634	8	118184783	T	C
rs16889471	8	118190620	A	G
rs4617186	8	118200429	G	A
rs74772208	8	118581164	A	C
rs17450709	8	118881077	G	A
rs34720806	8	121766847	G	A
rs10216723	8	126472671	C	A
rs17772814	8	128711742	A	G
rs1561927	8	129568078	T	C
rs7824023	8	132874364	A	G
rs62523692	8	135485992	A	G
rs4294149	8	135775546	T	C
rs57693126	8	136833907	T	C
rs12545240	8	144502917	A	G
rs72695404	8	145032631	T	C
rs13268508	8	145525277	T	C
rs6993649	8	145635534	A	G
rs141406351	8	145779239	T	C
rs997258	8	145903077	A	C
rs2978395	8	146133004	A	C
rs12684374	9	1018408	T	C
rs1509195	9	1033958	C	T
rs138555753	9	3251939	T	C
rs7035478	9	4240126	A	G
rs145500238	9	4248138	C	T
rs4740762	9	4272041	C	T
rs71510210	9	4289391	G	A
rs10974438	9	4291928	C	A
rs10814919	9	4305959	A	G
rs7024944	9	4311574	G	A
rs76212790	9	4312329	C	A
rs6477267	9	8171142	G	A
rs4084051	9	8290220	C	T
rs562328	9	13703826	C	T
rs73642097	9	14141703	G	A
rs11789657	9	14240161	G	A
rs10962171	9	15812829	A	G
rs1330303	9	16715826	C	T
rs117734259	9	18858413	T	C
rs12380322	9	19074538	G	A
rs7867635	9	20241069	C	T
rs10811386	9	20664871	A	G
rs2150999	9	20790622	C	T
rs28636434	9	21020168	A	G
rs10965199	9	21954653	T	C
rs6475604	9	22052734	C	T
rs17694572	9	22054356	A	G
rs10965239	9	22127965	G	A
rs10811661	9	22134094	C	T
rs7018475	9	22137685	G	T
rs72658465	9	22172638	T	G
rs72658486	9	22177214	C	T
rs12000501	9	22289853	G	A
rs62572349	9	22562153	A	C
rs9942846	9	23195286	T	C
rs7019679	9	23273836	G	A
rs7029718	9	23358495	A	G
rs140848300	9	28082839	T	C
rs1412234	9	28410683	C	T
rs13288108	9	29089437	A	C
rs2210594	9	31186455	G	A
rs10813802	9	32380640	G	A
rs216368	9	33819955	G	A
rs12001437	9	34074476	C	T
rs12685290	9	35219053	A	G
rs1570247	9	35749014	A	G
rs1475115	9	35892113	T	C
rs7857936	9	37078491	C	T
rs4515615	9	71805629	T	C
rs7859620	9	80887883	A	G
rs1929883	9	81344701	A	G
rs67269808	9	81907986	G	A
rs11139178	9	83987820	G	T
rs815843	9	84241308	T	C
rs72749010	9	84302950	A	G
rs2796441	9	84308948	A	G
rs11787711	9	84323545	A	G
rs10780530	9	84339122	T	C
rs13291674	9	84375950	T	C
chr9:85312272	9	85312272	G	A
rs10122053	9	87475367	G	A
rs7031306	9	89619991	C	T
rs2778025	9	90809680	T	G
rs10739927	9	95052081	T	G
rs10992407	9	95444306	G	T
rs7848336	9	96454513	C	T
rs1057715	9	96714119	T	C
rs1592152	9	96746588	G	A
rs10993069	9	96907392	T	C
rs10993072	9	96915002	T	C
rs2479602	9	97182663	A	G
rs116996231	9	97415061	T	C
rs12236906	9	97497494	C	T
rs148169991	9	97776939	G	A
rs6479591	9	97795421	A	G
rs72752346	9	98049372	T	C
rs113154802	9	98278413	T	C
rs7856745	9	105859330	C	T
rs71511783	9	107504241	A	G
rs10991433	9	107726918	C	T
rs7023634	9	107731789	A	G
rs2147072	9	110060155	A	G
rs3780512	9	111654395	T	C
rs10119430	9	111938268	A	G
rs9696955	9	113244431	G	A
rs4300066	9	113369761	A	G
rs2418131	9	113830673	G	A
rs10982000	9	116668012	T	C
rs1431819	9	116943357	G	A
rs4978584	9	117186712	T	C
rs7871383	9	118278100	T	C
rs1885234	9	119252277	G	T
rs12001083	9	120404878	T	C
rs10818763	9	125689694	T	C
rs2000244	9	125973417	G	A
rs10739629	9	126093422	T	C
rs10985978	9	126114260	G	A
rs7865976	9	126166739	T	C
rs10818831	9	126312791	A	G
rs1752169	9	126586563	A	C
rs7863470	9	126997050	G	A
rs12346358	9	127174091	A	G
rs10818965	9	127191807	C	T
rs7027304	9	129408290	T	C
rs7854658	9	129414938	A	G
rs13299609	9	129460203	A	G
rs3906146	9	129463613	T	C
rs743539	9	130633904	G	T
rs1966219	9	133790372	T	C
rs7025089	9	134881443	A	C
rs35781646	9	136044393	A	G
rs34764475	9	136061515	T	G
rs11244051	9	136128731	A	G
rs529565	9	136149500	C	T
rs28658542	9	136214276	A	C
rs433402	9	136898627	G	A
rs3739464	9	138707074	A	G
rs28642213	9	139248082	G	A
rs11145958	9	139255073	A	G
rs115131813	9	139265801	T	C
rs9411267	9	139283772	C	A
rs8413	9	139323311	C	T
rs9314867	9	139387846	T	C
rs10521	9	139397707	A	G
rs4880118	9	139562993	T	C
rs1747709	10	11153253	C	T
rs181275988	10	12161374	A	G
rs10906085	10	12182633	T	C
rs6686	10	12209752	C	T
rs17566968	10	12297326	C	A
rs11257654	10	12307611	T	C
rs11257655	10	12307894	T	C
rs12779959	10	12314068	T	C
rs71492243	10	12342414	A	G
rs12218957	10	12559518	T	C
rs60992256	10	12623942	C	T
rs12257870	10	13430150	A	G
rs11258422	10	13540869	C	A
rs12773653	10	15243762	T	C
rs3758601	10	21097769	G	A
rs10828316	10	22838389	C	A
rs7083053	10	23271232	T	C
rs11594057	10	26573076	A	G
chr10:27271534	10	27271534	G	A
rs12776899	10	33872211	G	A
rs71495046	10	33997227	C	A
rs75347344	10	36454875	T	C
rs75666621	10	37709477	C	T
rs1857170	10	43460125	G	A
rs3122231	10	44027356	C	T
rs10466245	10	46031747	A	G
rs769009	10	49390449	T	G
rs7096968	10	52240232	C	T
rs4317935	10	52633459	T	C
rs72833334	10	63663562	G	A
rs146716733	10	63717113	T	C
rs56378743	10	64926536	A	C
rs111765639	10	64970928	A	G
rs113960550	10	65264136	C	A
rs34826524	10	65305125	G	T
rs10998338	10	70382179	G	A
rs72805692	10	71099109	G	A
rs1867971	10	71145486	G	A
rs12220453	10	71292225	A	C
rs297049	10	71307920	A	G
rs177045	10	71321279	G	A
rs41277236	10	71332301	T	C
rs56019756	10	71443338	T	C
rs2251784	10	71461302	A	G
rs1381937	10	71464834	A	C
rs11595680	10	72594745	T	G
rs827237	10	72648336	T	C
rs2633311	10	75598099	T	C
rs7079694	10	76896562	C	T
rs4498932	10	77255374	A	G
rs10824328	10	77415002	A	G
rs11001500	10	77559168	C	T
rs4980001	10	80459780	C	T
rs1628089	10	80872270	A	G
rs117577457	10	80911716	A	G
rs77969702	10	80932860	A	G
rs697239	10	80947438	C	T
rs113031371	10	80959220	A	G
rs942795	10	80965186	A	C
rs76087804	10	80973926	A	G
rs1574190	10	80992381	T	C
rs1250573	10	81042475	A	G
rs4506581	10	81093374	G	A
rs10824744	10	81094125	G	A
rs117153981	10	87035285	A	G
rs11201992	10	88117318	A	C
rs36062478	10	89722731	C	T
rs701848	10	89726745	C	T
rs7910126	10	89791686	T	C
rs56242242	10	92751860	T	C
chr10:93675891	10	93675891	G	T
rs11186767	10	93712517	C	T
rs833376	10	93792695	T	G
rs1099379	10	93818504	A	C
rs117757158	10	93928050	T	C
rs117962493	10	93961353	A	G
rs79224506	10	93977868	T	C
rs2254769	10	94058011	A	C
rs1812851	10	94077547	A	G
rs61875362	10	94208397	T	C
rs12781670	10	94218298	A	G
rs74151639	10	94220051	G	T
rs17875327	10	94274809	G	A
rs113870470	10	94294947	A	G
rs149746334	10	94343446	G	A
rs118071726	10	94456360	G	A
rs1111875	10	94462882	T	C
rs146935743	10	94466064	T	C
rs115304759	10	94472411	C	T
rs7086841	10	94480502	T	C
rs11187152	10	94500111	A	G
rs2497351	10	94520346	C	T
rs7896332	10	94542610	A	G
rs111656223	10	94554636	T	C
rs73325085	10	94957276	C	T
rs1609592	10	97182548	C	T
rs138634367	10	97945082	A	G
rs945187	10	99091369	A	G
rs29001322	10	99222675	G	A
rs7916454	10	99508357	G	A
rs10786379	10	99802426	G	T
rs524903	10	100421841	G	A
rs2801406	10	100584684	T	G
rs56939978	10	101095036	T	C
rs75555623	10	101152775	G	A
rs1408579	10	101912194	T	C
rs72838591	10	102422947	T	G
rs620191	10	103065789	T	G
rs61873991	10	103095206	G	A
rs9420848	10	103271262	A	G
rs4919566	10	103414885	A	C
rs61873637	10	103788820	T	C
rs2778036	10	104485725	A	G
rs2790914	10	104568018	T	C
rs3740391	10	104638421	C	A
rs10509765	10	104924820	A	G
rs3123794	10	105033742	G	A
rs3824780	10	105384826	T	C
rs17739429	10	105468967	A	G
rs7895872	10	112678657	T	G
rs12253950	10	112820506	A	G
rs35736754	10	113040799	C	T
rs7906356	10	114379753	G	A
rs11196122	10	114593006	A	G
rs17746088	10	114598202	C	T
rs2479036	10	114606419	G	A
rs75571899	10	114607025	G	A
rs1885283	10	114648499	A	C
rs150254892	10	114660826	T	C
rs11196148	10	114671172	T	C
rs10885397	10	114711883	A	G
rs182091266	10	114719757	C	T
rs61875108	10	114725079	A	G
rs79124792	10	114733644	T	C
rs146262265	10	114738287	T	C
rs7080591	10	114740617	T	C
rs61875116	10	114744537	A	G
rs35011184	10	114749734	A	G
rs138425717	10	114750211	G	A
rs11196183	10	114750264	A	G
rs116859590	10	114752410	T	C
rs117987174	10	114756459	A	G
rs11196187	10	114759445	A	G
rs61872774	10	114765390	A	G
rs140908036	10	114770644	A	G
rs12354626	10	114772429	A	G
rs34950775	10	114780081	A	C
rs145378137	10	114783899	G	A
rs180726800	10	114784926	T	C
rs140820620	10	114787948	A	G
rs72826093	10	114793595	A	G
rs185025714	10	114794451	C	T
rs11592706	10	114798986	T	C
rs72826101	10	114815466	G	T
rs11196213	10	114821554	T	C
rs10885410	10	114824473	A	G
rs4918791	10	114830306	A	G
rs116929578	10	114836181	G	A
rs7915978	10	114841616	T	C
rs75351685	10	114855032	A	G
rs11196229	10	114866172	A	G
rs34855922	10	114871594	G	A
rs193023456	10	114871695	A	G
rs10885418	10	114893953	C	A
chr10:114908728	10	114908728	C	T
rs1225404	10	114914665	T	C
rs117719407	10	114959413	T	C
rs2782982	10	115788495	G	A
rs11197825	10	118551705	G	T
rs11199116	10	121660400	C	A
rs11199755	10	122836858	T	C
rs7071036	10	122930568	C	T
rs1907225	10	122975633	T	C
rs1907232	10	122987126	A	G
rs11200554	10	124085243	C	T
rs12761255	10	124118947	T	C
rs2280141	10	124193181	G	T
rs705145	10	125226178	A	C
rs2459343	10	125242075	T	C
rs7077989	10	127026661	T	G
rs139976445	10	128184047	A	G
rs2334499	11	1696849	T	C
rs11042050	11	1986582	T	C
rs6578977	11	2101804	A	G
rs4601751	11	2126229	G	A
rs1124699	11	2164990	A	G
rs7110099	11	2176105	G	A
rs10743149	11	2194175	C	T
rs4929965	11	2197286	G	A
rs7478680	11	2223360	T	C
rs118082997	11	2254561	A	G
rs6578252	11	2270241	T	G
rs10831668	11	2288412	T	C
rs715179	11	2288900	C	A
rs800163	11	2382969	C	T
rs12277647	11	2464025	A	C
rs116320195	11	2483824	A	G
rs10832126	11	2498133	T	G
rs9299929	11	2562501	C	T
rs2283164	11	2579163	G	A
rs2283167	11	2580063	A	G
rs4930141	11	2639985	C	T
rs756852	11	2663891	A	G
rs231361	11	2691500	A	G
rs74984745	11	2718011	C	T
rs231917	11	2745107	T	C
rs2283225	11	2758021	A	G
rs231889	11	2777192	T	C
rs139636176	11	2792882	G	T
rs61869760	11	2793468	T	C
rs2237884	11	2799679	C	T
rs117304586	11	2817144	T	C
rs151316	11	2819620	C	T
rs11601574	11	2828799	T	C
rs2237895	11	2857194	C	A
rs2237897	11	2858546	T	C
rs234868	11	2859055	A	G
rs79788804	11	2868868	A	G
rs9633904	11	2883018	A	G
rs72847597	11	2883400	G	A
rs72847601	11	2886407	T	C
rs4930024	11	2895238	G	A
rs450563	11	2908965	G	A
rs149301412	11	2958096	A	C
rs2084238	11	3106893	T	C
rs2289999	11	3109403	G	A
rs59772385	11	3116024	G	A
rs7933960	11	7374594	A	G
rs11041827	11	8274699	T	C
rs12802861	11	8387806	T	C
rs10743083	11	8636350	G	A
rs7941510	11	8677063	A	C
rs7945613	11	9567859	G	A
rs2403221	11	9852475	A	G
rs76789970	11	9856015	T	C
rs7115142	11	10241871	A	G
rs10832022	11	13339272	G	A
rs117153763	11	14031266	G	A
rs75638565	11	14430396	T	C
rs141521721	11	14763828	A	C
rs35658731	11	15457719	C	T
rs79741340	11	16437308	A	G
rs7116121	11	16697527	T	G
rs217766	11	16798672	C	A
rs61879692	11	17106467	T	C
rs117876013	11	17161560	C	A
rs76836107	11	17386730	A	G
rs757110	11	17418477	A	C
rs16907058	11	20952237	A	G
rs11029441	11	26279145	C	T
rs4923350	11	26366279	A	G
rs293967	11	26578735	A	G
rs3892729	11	27261193	T	C
rs11030009	11	27463564	G	A
rs7102024	11	27645368	C	T
rs10767659	11	27686196	T	G
rs2585810	11	28483787	A	G
rs547869	11	28733160	G	A
rs55715542	11	30328026	T	C
rs7941828	11	30430331	T	C
rs11031140	11	30608133	A	G
rs942272	11	31364368	T	C
rs11031736	11	32371754	A	G
rs7927401	11	32481177	T	C
rs34480242	11	32597750	C	T
rs75406502	11	32603449	A	C
rs2956092	11	34908780	C	T
rs58090211	11	35433712	A	C
rs2625390	11	43610732	T	C
rs35251247	11	43878459	A	G
rs4755217	11	43945619	G	A
rs7482739	11	45354166	T	C
rs11038415	11	45392426	T	C
rs1530634	11	45777525	T	C
rs12419690	11	45858584	A	G
rs7128184	11	45997648	T	C
rs10838555	11	46091571	C	T
rs139425837	11	46233111	A	G
rs11038913	11	46559730	C	T
rs71474196	11	46977160	T	C
rs11039130	11	47229316	T	C
rs11039281	11	47559972	A	G
rs143016699	11	47589715	A	G
rs12798028	11	47604639	T	C
chr11:47850491	11	47850491	C	A
rs3816605	11	47857253	C	T
rs76914643	11	48150782	G	A
rs57078898	11	48564595	G	A
rs77111382	11	49131115	A	C
rs7123316	11	49861633	A	G
rs11532117	11	50583407	C	T
rs116560015	11	51526911	T	C
rs11228981	11	55048188	A	G
rs8181485	11	55322298	T	C
rs116861182	11	55588216	C	A
rs12278009	11	56274376	T	G
rs143045302	11	56386644	C	T
rs61888913	11	57152402	A	G
rs11229266	11	57925245	G	T
rs7483027	11	58128015	C	T
rs2186381	11	58397793	A	G
rs11603890	11	58402251	C	T
rs2943800	11	61245614	T	G
rs174541	11	61565908	C	T
rs12146487	11	64026639	A	G
rs35583126	11	64096725	C	T
rs1662185	11	64100776	G	A
rs673995	11	64702200	T	C
rs78287937	11	64773101	G	T
rs72932814	11	64832009	C	T
rs1196048	11	64842987	T	C
rs3825073	11	64900270	T	G
rs55662663	11	65293463	A	G
rs12789028	11	65326154	A	G
rs1151488	11	65371604	C	T
rs10750766	11	65473798	A	C
rs112437639	11	65531612	A	G
rs12283874	11	65581070	T	C
rs61754785	11	65632507	A	G
rs11227395	11	65829637	C	A
rs187649293	11	65989041	T	C
rs1625595	11	66078129	T	C
rs61891299	11	66806043	A	G
rs6591335	11	67976812	C	T
rs12787080	11	68834104	T	C
rs61881114	11	68996697	T	C
rs10160297	11	69233969	T	C
rs55811218	11	69392997	G	T
rs1385875	11	69452559	T	C
rs3918298	11	69463273	A	G
rs56693670	11	72445143	T	G
rs77464186	11	72460398	C	A
rs148235301	11	72467277	T	C
rs481206	11	72497462	T	C
rs2886599	11	72721271	A	C
rs117167659	11	72769268	T	C
rs1791936	11	72877964	A	G
rs12293985	11	72898034	G	A
rs480840	11	74625997	C	T
rs10160802	11	75457950	C	A
rs17749202	11	75897374	C	T
rs2513505	11	76230357	A	C
rs10899282	11	76504698	A	G
rs2512527	11	77920863	A	C
rs490256	11	79031568	C	T
rs59934891	11	82965720	T	C
rs12808512	11	83256120	G	A
rs349060	11	84791840	A	G
rs11234642	11	86120734	T	G
rs113775854	11	89379543	T	C
rs2121648	11	92679433	T	G
rs141621067	11	92704417	A	G
rs11020132	11	92716824	A	G
rs271046	11	92727874	T	C
rs9804472	11	92818649	C	T
rs7943372	11	93013387	G	T
rs10831052	11	93242843	T	C
rs4631840	11	95317991	T	C
rs60685829	11	95669555	A	G
rs7130522	11	95710493	C	A
rs117872640	11	100572709	C	T
rs634366	11	103020971	C	T
rs117124716	11	103184160	T	C
rs12419212	11	108060284	C	T
rs111695956	11	108344036	A	G
rs7101725	11	108819679	C	T
rs11212834	11	108853664	G	A
rs11214440	11	112843006	G	A
rs75765286	11	113310037	T	G
rs4936323	11	115091119	G	T
rs529623	11	117693255	C	T
rs1561966	11	118221474	A	G
rs7127212	11	118953202	T	C
rs656439	11	119250874	T	C
rs61898317	11	120163184	G	A
rs647905	11	121534938	T	C
rs1944689	11	121634334	T	G
rs549798	11	121940411	G	A
rs662809	11	125059907	T	C
rs34868999	11	125110079	A	G
rs10893829	11	128042575	C	T
[truncated: 879 more rows]
