# Supplementary material for: Integrating polygenic risk scores in the prediction of type 2 diabetes risk and subtypes in British Pakistanis and Bangladeshis: A population-based cohort study
Source: PLoS Med. 2022 May 19;19(5):e1003981. doi: 10.1371/journal.pmed.1003981 (PMC9119501; doi:10.1371/journal.pmed.1003981)
Supplement: S4 Table — G&H, Genes & Health; T2D, type 2 diabetes. (XLSX) [file pmed.1003981.s012.xlsx]

## Sheet: Sheet1
S4 Table: Three genome-wide significant variants associated with type 2 diabetes in Genes & Health. We report the lead variant with the lowest p-value at each loci. Coordinates are in GRCh37.
RSID	Chromosome	Position	Locus	Risk allele (RA)	Frequency of RA	Odds ratio	P-value	Confidence interval	N.Cases	N.Controls
rs35261542	6	20675792	CDKAL1	A	0.29021	1.25889	4.52e-10	[1.17-1.35]	5159	7626
rs11187138	10	94460281	HHEX	A	0.438653	1.23432	5.63e-10	[1.15-1.32]	5159	7626
rs7903146	10	114758349	TCF7L2	T	0.29711	1.36567	1.73e-17	[1.27-1.47]	5159	7626
