# Supplementary material for: Integrating polygenic risk scores in the prediction of type 2 diabetes risk and subtypes in British Pakistanis and Bangladeshis: A population-based cohort study
Source: PLoS Med. 2022 May 19;19(5):e1003981. doi: 10.1371/journal.pmed.1003981 (PMC9119501; doi:10.1371/journal.pmed.1003981)
Supplement: S5 Table — T2D, type 2 diabetes. (XLSX) [file pmed.1003981.s013.xlsx]

## Sheet: Sheet1
S5 Table: Six genome-wide significant variants associated with type 2 diabetes that were reported by Kooner et al. 2011. Note that the six loci were genome-wide signficiant in the combined analysis with both the discovery and replication cohorts (18,731 cases and 39,856 controls). Four out of the six loci were nominally significant in Genes & Health. The remaining two loci are in grey. *In Genes …
				Kooner et al				Genes & Health
RSID	Chromosome	Position	Risk allele (RA)	Frequency of RA	Odds ratio	P-value	Confidence interval	Frequency of RA	Odds ratio	P-value	Confidence interval
rs3923113	2	165501849	A	0.74	1.09	2.75e-07	[1.06-1.13]	0.777*	1.15*	0.00075*	[1.06-1.24]*
rs16861329	3	186666461	G	0.75	1.09	2.04e-05	[1.06-1.12]	0.761	1.11	0.00745	[1.03-1.2]
rs1802295	10	70931474	A	0.26	1.08	1.49e-06	[1.05-1.12]	0.247	1.04	0.295	[0.97-1.12]
rs7178572	15	77747190	G	0.52	1.09	2.24e-05	[1.06-1.12]	0.496	1.08	0.0226	[1.01-1.15]
rs2028299	15	90374257	C	0.31	1.1	3.89e-05	[1.07-1.13]	0.335	1.05	0.219	[0.97-1.13]
rs4812829	20	42989267	A	0.29	1.09	3.36e-07	[1.06-1.12]	0.306	1.11	0.00448	[1.03-1.19]
