# Supplementary material for: Integrating polygenic risk scores in the prediction of type 2 diabetes risk and subtypes in British Pakistanis and Bangladeshis: A population-based cohort study
Source: PLoS Med. 2022 May 19;19(5):e1003981. doi: 10.1371/journal.pmed.1003981 (PMC9119501; doi:10.1371/journal.pmed.1003981)
Supplement: S6 Table — BPB, British Pakistani and Bangladeshi; G&H, Genes & Health; T2D, type 2 diabetes. (XLSX) [file pmed.1003981.s014.xlsx]

## Sheet: Sheet1
S6 Table. Type 2 diabetes-associated loci transferable between Europeans and British Pakistani and Bangladeshi individuals in Genes & Health. The list of established variants were from Table S6 of the genome wide association study paper (PMID: 32541925). For the bottom 20 rows, the established single nucleotide polymorphisms (SNPs) ("Lead SNP" column) were not significant in Genes & Health (G&H),…
								G&H						UKB EUR						EUR GWAS from Vujkovic et al.						Assessment
SNP	Chromosome	Position	Other allele	Effect allele	Lead SNP	LD R2	Locus	Effect allele frequency	Odds ratio	Odds ratio (95% CI; L)	Odds ratio (95% CI; U)	P-value	Significant_Bonferroni	Sample size	Effect allele frequency	Odds ratio	Odds ratio (95% CI; L)	Odds ratio (95% CI; U)	P-value	Sample size	Effect allele frequency	Odds ratio	Odds ratio (95% CI; L)	Odds ratio (95% CI; U)	P-value	Direction	power >0.8 (alpha=0.05)	power at alpha=0.05	power at alpha=0.05/338
rs10830963	11	92708710	C	G			MTNR1B	0.407895	1.16462	1.08876	1.24048	8.24e-05	yes	244890	0.273823	1.089	1.063	1.117	1.42e-11	1042540	0.278	1.09308	1.08328	1.10288	4.57e-68	match	Yes	0.928	0.354
rs10974438	9	4291928	A	C			GLIS3	0.4218	1.09986	1.03382	1.1659	0.00472995	no	242710	0.348852	1.06	1.036	1.086	1.12e-06	1042540	0.356	1.04812	1.03832	1.05792	8.99e-23	match	No	0.444	0.024
rs11723275	4	77528821	A	C			SHROOM3	0.571743	1.08881	1.01926	1.15837	0.0164899	no	243663	0.469812	1.022	0.999	1.045	0.06081	1042540	0.467	1.02737	1.01757	1.03717	4.26e-09	match	No	0.183	0.003
rs12454712	18	60845884	T	C			BCL2	0.557	0.932258	0.864975	0.999541	0.0410139	no	244890	0.377833	0.9449	0.923	0.9673	2.14e-06	1039830	0.383	0.959829	0.950029	0.969629	8.3e-18	match	No	0.358	0.014
rs1260326	2	27730940	T	C			GCKR	0.741598	1.08652	1.01197	1.16107	0.0291313	no	244890	0.387982	0.9297	0.9084	0.9516	7.65e-10	1035400	0.595	1.06609	1.05629	1.07589	2.55e-42	match	No	0.598	0.056
rs12625671	20	42994812	T	C			HNF4A	0.236581	1.16114	1.08084	1.24144	0.000265846	no	244890	0.111634	1.076	1.038	1.116	5.87e-05	1042540	0.114	1.06716	1.05344	1.08088	6.74e-19	match	No	0.574	0.05
rs12910361	15	77782335	A	G			HMG20A	0.487591	1.07781	1.01007	1.14554	0.0301571	no	244696	0.297969	0.9592	0.9355	0.9836	0.001157	1042540	0.698	1.07466	1.06486	1.08446	2.97e-44	match	Yes	0.806	0.166
rs17035289	4	106048291	T	C			-	0.245347	1.0871	1.01148	1.16272	0.0304248	no	242691	0.167883	1.004	0.9736	1.036	0.7912	1042540	0.171	1.04394	1.03218	1.0557	5.71e-12	match	No	0.303	0.009
rs2237895	11	2857194	A	C			KCNQ1	0.399848	1.09997	1.03269	1.16725	0.00550914	no	244890	0.410224	1.097	1.072	1.122	1.69e-15	1042540	0.423	1.07573	1.06593	1.08553	2.73e-54	match	No	0.799	0.16
rs2336938	1	206618799	A	C			SRGAP2	0.403153	0.93035	0.862769	0.997931	0.0362787	no	244787	0.485172	1.039	1.016	1.062	0.0009843	1042540	0.516	0.970446	0.960646	0.980246	9.54e-11	match	No	0.212	0.004
rs2540949	2	65284231	A	T			CEP68	0.39713	0.926653	0.858925	0.99438	0.0274884	no	244077	0.377617	0.9609	0.9387	0.9837	0.0008445	1042540	0.384	0.951229	0.941429	0.961029	9.19e-26	match	No	0.486	0.031
rs256904	5	55810305	A	T			C5orf67	0.605879	1.10881	1.03994	1.17767	0.0032864	no	244566	0.261296	0.9436	0.9191	0.9687	1.45e-05	1042540	0.73	1.07144	1.06164	1.08124	2.55e-39	match	No	0.756	0.127
rs34584161	13	26776999	A	G			RNF6	0.214866	0.917358	0.834921	0.999795	0.040282	no	244890	0.232592	0.9615	0.9362	0.9876	0.004006	1042540	0.239	0.949329	0.939529	0.959129	3.54e-22	match	No	0.392	0.017
rs3742305	13	31036642	C	G			HMGB1	0.149868	0.909956	0.816733	1.00318	0.0472681	no	244781	0.260086	0.9658	0.9413	0.991	0.007991	1042540	0.271	0.970446	0.960646	0.980246	1.51e-08	match	No	0.135	0.002
rs4714422	6	41012405	A	G			TSPO2	0.349114	1.07963	1.00717	1.15209	0.0382216	no	243708	0.248244	1.01	0.9835	1.037	0.4735	1042540	0.239	1.02942	1.01962	1.03922	4.81e-08	match	No	0.191	0.003
rs4796224	17	34842521	A	G			ZNHIT3	0.510958	1.06876	1.00286	1.13466	0.0479648	no	243354	0.475155	1.037	1.013	1.06	0.001853	1042540	0.474	1.02532	1.01552	1.03512	2.71e-08	match	No	0.165	0.002
rs480840	11	74625997	T	C			XRRA1	0.344819	1.0873	1.01222	1.16238	0.0288863	no	244320	0.421636	1.023	0.9999	1.046	0.05127	1042540	0.423	1.02532	1.01552	1.03512	4.46e-08	match	No	0.153	0.002
rs4929965	11	2197286	A	G			TH	0.813949	0.890088	0.802978	0.977197	0.00879701	no	243489	0.380262	1.046	1.022	1.071	0.0001512	1039830	0.615	0.939883	0.930083	0.949683	2.46e-38	match	No	0.465	0.027
rs55857387	16	300388	T	C			FAM234A	0.243753	0.902753	0.823487	0.98202	0.0114164	no	244310	0.203603	0.963	0.9359	0.9909	0.009734	1042540	0.195	0.949329	0.937569	0.961089	6.71e-19	match	No	0.425	0.022
rs6777684	3	187741842	A	G			-	0.790654	1.08972	1.00603	1.17341	0.0441964	no	239954	0.380073	0.9481	0.9261	0.9707	8.91e-06	1042540	0.608	1.05866	1.04886	1.06846	3.77e-33	match	No	0.449	0.025
rs7071943	10	93956552	T	G			CPEB3	0.441192	1.1041	1.03506	1.17314	0.00493281	no	244231	0.33896	0.9489	0.9264	0.9719	1.81e-05	1042540	0.653	1.04498	1.03518	1.05478	2.22e-19	match	No	0.402	0.019
rs7619708	3	195810187	T	C			TFRC	0.185775	0.864958	0.777993	0.951923	0.00107674	no	244771	0.234775	0.9568	0.9316	0.9827	0.001178	1042540	0.242	0.967539	0.957739	0.977339	3.46e-10	match	No	0.175	0.003
rs9316500	13	51094114	T	G			DLEU1	0.319181	0.920607	0.85042	0.990794	0.0208849	no	244890	0.297397	0.9561	0.9326	0.9802	0.0004142	1042540	0.292	0.954087	0.944287	0.963887	9.97e-21	match	No	0.408	0.019
rs9368112	6	19718157	T	C			LNC-LBCS	0.469017	0.928846	0.861264	0.996429	0.0323005	no	239817	0.477926	0.9804	0.9582	1.003	0.08983	1042540	0.475	0.974335	0.964535	0.984135	2.69e-08	match	No	0.175	0.003
rs9828772	3	129333182	C	G			-	0.0886376	0.871496	0.754484	0.988509	0.0212279	no	243991	0.10311	0.9616	0.9261	0.9985	0.04163	1042540	0.101	0.949329	0.933649	0.965009	2.7e-11	match	No	0.218	0.004
rs10788575	10	89768584	G	A			-	0.127402	1.14682	1.04892	1.24473	0.00609706	no	244890	0.162243	1.055	1.024	1.087	0.0005101	1042540	0.149	1.03562	1.02386	1.04738	3.72e-08	match	No	0.148	0.002
rs10998304	10	70342775	C	T			TET1	0.53932	0.894755	0.823869	0.965641	0.00210616	no	244882	0.455993	1.025	1.002	1.049	0.0315	1042540	0.548	0.969476	0.959676	0.979276	1.77e-11	match	No	0.228	0.005
rs11201999	10	88124501	C	T			GRID1	0.719415	0.856411	0.778864	0.933958	8.94e-05	yes	244564	0.47362	0.9758	0.9539	0.9982	0.03418	1042540	0.463	0.974335	0.964535	0.984135	1.25e-08	match	No	0.149	0.002
rs1127215	1	117532790	C	T			PTGFRN	0.48169	0.923224	0.849636	0.996811	0.0333609	no	243245	0.419987	0.9647	0.9429	0.9871	0.002174	1042540	0.415	0.957911	0.948111	0.967711	1.93e-20	match	No	0.392	0.017
rs113036477	12	97848227	C	T			RMST	0.0409501	0.754482	0.588403	0.920562	0.0008849	no	243618	0.0557747	0.9299	0.8841	0.9781	0.004832	1042540	0.062	0.930531	0.910931	0.950131	4.09e-13	match	No	0.211	0.004
rs117001013	22	32348841	C	T			YWHAH	0.0340347	0.80039	0.584746	1.01603	0.0429982	no	244594	0.0823698	0.9425	0.9044	0.9822	0.004872	1042540	0.081	0.954087	0.938407	0.969767	1.44e-08	match	No	0.105	0.001
rs13389219	2	165528876	C	T			COBLL1	0.223368	0.872604	0.793359	0.951849	0.000750248	no	244804	0.394877	0.9254	0.9041	0.9472	6.59e-11	1042540	0.397	0.937067	0.927267	0.946867	7.35e-44	match	No	0.576	0.05
rs144245804	11	69453044	G	A			CCND1	0.0991968	0.771931	0.640467	0.903396	0.000113698	yes	243888	0.0274889	0.8801	0.8158	0.9494	0.0009532	1041220	0.027	0.878095	0.848695	0.907495	1.13e-17	match	Yes	0.874	0.246
rs1531583	4	744972	G	T			PCGF3	0.089252	1.14782	1.02822	1.26743	0.0238622	no	244416	0.0451795	1.107	1.046	1.172	0.0004143	1039830	0.045	1.10407	1.08251	1.12563	7.06e-19	match	No	0.591	0.054
rs1705263	12	71523043	C	A			TSPAN8	0.422733	0.9138	0.847696	0.979904	0.00752269	no	244567	0.440207	0.9667	0.9449	0.989	0.003643	1042540	0.431	0.960789	0.950989	0.970589	1.22e-17	match	No	0.343	0.013
rs17522122	14	33302882	G	T			AKAP6	0.461766	1.08751	1.01831	1.15672	0.0174927	no	241639	0.466612	1.023	0.9998	1.046	0.05196	1042540	0.476	1.03458	1.02478	1.04438	1.27e-13	match	No	0.264	0.007
rs2103132	7	69782073	G	C			AUTS2	0.347958	1.08806	1.016	1.16012	0.0217092	no	243670	0.255116	1.048	1.021	1.075	0.0004161	1042540	0.251	1.03252	1.02272	1.04232	1.88e-09	match	No	0.222	0.005
rs2796441	9	84308948	G	A			TLE1	0.443943	0.882172	0.816238	0.948107	0.000193977	no	244890	0.41464	0.9179	0.897	0.9392	2.51e-13	1042540	0.409	0.942707	0.932907	0.952507	9.96e-37	match	No	0.634	0.068
rs3176466	1	51438365	C	T			CDKN2C	0.0590043	0.805172	0.663196	0.947147	0.00277536	no	244448	0.0936388	0.9131	0.8766	0.951	1.22e-05	1042540	0.097	0.938005	0.922325	0.953685	9.36e-16	match	No	0.228	0.005
rs34965774	12	118412373	G	A			-	0.230974	1.09851	1.01395	1.18306	0.0294231	no	242360	0.136901	1.035	1.001	1.071	0.04245	1042540	0.138	1.05338	1.03966	1.0671	1.38e-14	match	No	0.399	0.018
rs3887925	3	186665645	C	T			ST6GAL1	0.544855	1.11329	1.04742	1.17917	0.00140613	no	241408	0.457964	0.9613	0.9397	0.9835	0.0007089	1042540	0.545	1.04289	1.03309	1.05269	6.53e-20	match	No	0.376	0.016
rs4984980	16	968292	G	A			LMF1	0.453232	1.07141	1.00248	1.14035	0.0498409	no	243061	0.197267	1.019	0.9898	1.049	0.2026	1042540	0.188	1.03562	1.02386	1.04738	3.79e-09	match	No	0.276	0.008
rs567185	1	201763499	C	T			NAV1	0.640894	1.08155	1.01002	1.15309	0.0317112	no	244306	0.360556	0.9912	0.968	1.015	0.4661	1042540	0.634	1.03769	1.02789	1.04749	1.55e-14	match	No	0.286	0.008
rs58542926	19	19379549	C	T			TM6SF2	0.0949645	1.18336	1.07294	1.29378	0.00280484	no	244890	0.0742036	1.09	1.045	1.136	5.15e-05	1042540	0.075	1.09308	1.07544	1.11072	4.67e-25	match	No	0.518	0.037
rs62492368	7	150537635	G	A			AOC1	0.451737	1.07172	1.00502	1.13841	0.041819	no	240228	0.315145	1.04	1.015	1.066	0.001792	1042540	0.315	1.03458	1.02478	1.04438	6.38e-12	match	No	0.264	0.007
rs663640	18	57846077	C	T			-	0.291571	1.14334	1.07031	1.21638	0.00032446	no	243785	0.222098	1.057	1.029	1.086	5.04e-05	1042540	0.218	1.05127	1.03951	1.06303	1.15e-19	match	No	0.427	0.022
rs6878122	5	76427311	G	A			AC022414.1	0.787397	0.863412	0.774666	0.952158	0.00118051	no	244157	0.312165	1.046	1.021	1.072	0.0002527	1039830	0.689	0.946485	0.936685	0.956285	4.6e-29	match	No	0.419	0.021
rs72501964	4	1267203	G	T			CTBP1-DT	0.164347	0.878317	0.786905	0.969729	0.00540301	no	244663	0.0422305	0.9538	0.897	1.014	0.1309	1041220	0.039	0.920351	0.894871	0.945831	2.09e-10	match	No	0.68	0.086
rs72836348	2	111888043	G	A			BCL2L11	0.0172084	0.766458	0.508319	1.0246	0.043436	no	242836	0.0977373	0.973	0.9369	1.011	0.1571	1042540	0.108	0.945539	0.929859	0.961219	3.2e-13	match	No	0.091	0.001
rs74672008	3	152451616	G	A			-	0.023651	0.791695	0.57272	1.01067	0.0365528	no	244806	0.034718	0.9103	0.8545	0.9697	0.003591	1041220	0.04	0.923116	0.899596	0.946636	1.38e-11	match	No	0.168	0.003
rs7903146	10	114758349	C	T			TCF7L2	0.29711	1.36567	1.2939	1.43744	1.73e-17	yes	244890	0.289628	1.344	1.313	1.377	6.95e-131	1042540	0.292	1.32313	1.31333	1.33293	0	match	Yes	1	1
rs980183	2	59311536	G	A			AC007092.1	0.769189	0.87795	0.795054	0.960845	0.00208625	no	243160	0.388098	1.041	1.018	1.066	0.0005893	1042540	0.606	0.96464	0.95484	0.97444	1.02e-14	match	No	0.219	0.004
rs9873618	3	170733076	G	A			SLC2A2	0.244942	0.883217	0.805244	0.96119	0.00179864	no	242725	0.293839	0.9593	0.9355	0.9837	0.001185	1042540	0.291	0.94365	0.93385	0.95345	2.41e-30	match	No	0.507	0.035
rs11922794	3	72813582	G	C			SHQ1	0.129339	0.898009	0.795695	1.00032	0.0393228	no	244385	0.249492	1.02	0.9936	1.047	0.1399	1042540	0.251	1.03045	1.02065	1.04025	1.46e-08	mismatch	No	0.126	0.001
rs34589210	2	112795492	G	A			AC093675.1	0.212534	0.895089	0.814405	0.975774	0.00709511	no	243564	0.14929	1.046	1.013	1.079	0.005801	1042540	0.143	1.03977	1.02605	1.05349	6.89e-09	mismatch	No	0.243	0.006
rs8008540	14	74948180	C	T			NPC2	0.385976	1.08827	1.01941	1.15713	0.016048	no	241519	0.429929	0.9851	0.9628	1.008	0.1981	1042540	0.431	0.970446	0.960646	0.980246	7.99e-11	mismatch	No	0.208	0.004
rs10965248	9	22132878	T	C	rs10811661	0.966531	-	0.170079	0.823278	0.734227	0.912328	1.87e-05	yes	243710	0.17608	0.8565	0.8304	0.8835	1.21e-22	NA	NA	NA	NA	NA	NA	NA	Yes	0.996	0.801
rs11187138	10	94460281	A	G	rs1111875	0.988315	-	0.561347	0.810164	0.743619	0.876709	5.63e-10	yes	244659	0.413546	0.9134	0.8925	0.9347	1.6e-14	NA	NA	NA	NA	NA	NA	NA	Yes	0.94	0.389
rs11658063	17	36103872	C	G	rs11657964	0.97548	HNF1B	0.670285	0.843576	0.768662	0.91849	8.57e-06	yes	239084	0.394647	1.073	1.048	1.098	3.19e-09	NA	NA	NA	NA	NA	NA	NA	No	0.734	0.113
rs1211644	20	45592842	T	C	rs6066138	0.835183	EYA2	0.219716	0.918916	0.836436	1.0014	0.0444903	no	241809	0.26951	0.9277	0.9037	0.9523	1.96e-08	NA	NA	NA	NA	NA	NA	NA	No	0.686	0.089
rs1215468	13	80707429	A	G	rs11616380	0.947488	AL137781.1	0.186836	0.916776	0.832909	1.00064	0.0422843	no	241276	0.290162	0.9194	0.8963	0.9431	9.97e-11	NA	NA	NA	NA	NA	NA	NA	No	0.734	0.113
rs12599391	16	69605349	T	C	rs2032912	0.970179	-	0.303661	0.841616	0.768885	0.914346	3.37e-06	yes	243494	0.403668	0.9323	0.911	0.9541	3e-09	NA	NA	NA	NA	NA	NA	NA	No	0.723	0.107
rs13417883	2	43700154	A	G	rs13414140	0.909352	THADA	0.123703	0.901503	0.801265	1.00174	0.0426067	no	244420	0.112364	0.8835	0.8506	0.9176	1.52e-10	NA	NA	NA	NA	NA	NA	NA	Yes	0.898	0.287
rs1496653	3	23454790	A	G	rs35352848	1	UBE2E2	0.247141	0.925123	0.849605	1.00064	0.0433871	no	244562	0.207733	0.9228	0.8968	0.9496	3.61e-08	NA	NA	NA	NA	NA	NA	NA	No	0.78	0.144
rs2943648	2	227100490	A	G	rs2972145	0.995901	-	0.754593	1.18715	1.10641	1.2679	3.12e-05	yes	244847	0.349588	0.9208	0.899	0.9431	1.36e-11	NA	NA	NA	NA	NA	NA	NA	Yes	0.804	0.164
rs35261542	6	20675792	C	A	rs7756992	0.973313	CDKAL1	0.29021	1.25889	1.18651	1.33126	4.52e-10	yes	243537	0.261993	1.119	1.092	1.148	1.81e-18	NA	NA	NA	NA	NA	NA	NA	Yes	0.975	0.552
rs35841686	3	123087916	T	A	rs11708067	0.840528	ADCY5	0.200305	0.884387	0.801903	0.966871	0.00350655	no	244485	0.262565	0.8988	0.8756	0.9226	1.14e-15	NA	NA	NA	NA	NA	NA	NA	Yes	0.923	0.342
rs4300038	8	118217915	G	A	rs11558471	0.948727	SLC30A8	0.247387	0.849767	0.772546	0.926988	3.6e-05	yes	242054	0.305482	0.8838	0.8619	0.9063	5.25e-22	NA	NA	NA	NA	NA	NA	NA	Yes	0.988	0.669
rs4689398	4	6302199	C	T	rs10937721	0.850219	WFS1	0.657644	1.10148	1.0303	1.17266	0.00777781	no	244236	0.408013	0.91	0.8892	0.9313	1.48e-15	NA	NA	NA	NA	NA	NA	NA	Yes	0.942	0.396
rs62033405	16	53822387	C	T	rs1421085	0.932727	FTO	0.31288	1.13963	1.06817	1.21109	0.00033735	no	244787	0.38446	1.117	1.092	1.143	1.91e-21	NA	NA	NA	NA	NA	NA	NA	Yes	0.98	0.585
rs6972516	7	15051789	G	T	rs2191349	0.813113	-	0.544555	1.1428	1.07416	1.21143	0.000137921	yes	243360	0.475143	0.9297	0.9088	0.9511	3.33e-10	NA	NA	NA	NA	NA	NA	NA	Yes	0.814	0.173
rs702814	7	28172732	C	T	rs1513272	0.946318	JAZF1	0.238938	0.886579	0.809452	0.963706	0.00221864	no	243664	0.489687	1.097	1.072	1.122	1.47e-15	NA	NA	NA	NA	NA	NA	NA	Yes	0.878	0.251
rs7109575	11	72463435	G	A	rs11602873	0.992471	ARAP1	0.184733	0.898258	0.810666	0.985851	0.0163533	no	243447	0.153327	0.8947	0.8663	0.9241	1.39e-11	NA	NA	NA	NA	NA	NA	NA	Yes	0.928	0.355
rs757110	11	17418477	C	A	rs5219	0.912286	KCNJ11	0.615093	0.910951	0.844479	0.977423	0.00595844	no	244890	0.353053	1.073	1.048	1.098	4.47e-09	NA	NA	NA	NA	NA	NA	NA	No	0.765	0.133
rs7615045	3	185521126	A	G	rs9854769	1	IGF2BP2	0.407943	1.18186	1.11404	1.24968	1.37e-06	yes	244852	0.327207	1.129	1.103	1.157	2.01e-23	NA	NA	NA	NA	NA	NA	NA	Yes	0.996	0.805
rs810517	10	80942620	C	T	rs703981	0.98365	ZMIZ1	0.435052	0.930017	0.862147	0.997887	0.0361525	no	244840	0.459732	0.9245	0.9037	0.9457	1.24e-11	NA	NA	NA	NA	NA	NA	NA	Yes	0.864	0.23
