# Supplementary material for: Integrating polygenic risk scores in the prediction of type 2 diabetes risk and subtypes in British Pakistanis and Bangladeshis: A population-based cohort study
Source: PLoS Med. 2022 May 19;19(5):e1003981. doi: 10.1371/journal.pmed.1003981 (PMC9119501; doi:10.1371/journal.pmed.1003981)
Supplement: S7 Table — (XLSX) [file pmed.1003981.s015.xlsx]

## Sheet: Sheet1
Supplementary Table 7. Results of the trans-ancestry colocalisation analysis to assess sharing of causal variants for transferable loci. The list of established variants were from Table S6 of the genome wide association study paper (PMID: 32541925). For some loci, the established single nucleotide polymorphisms (SNPs) ("Lead SNP" column) were not significant in Genes & Health (G&H), but their pro…
								G&H						UKBB EUR					Assessment
SNP	Chromosome	Position	Lead SNP	LD R2	Locus	Other allele	Effect allele	Effect allele frequency	Odds ratio	Odds ratio (95% CI; L)	Odds ratio (95% CI; U)	P-value	Significant_Bonferroni	Effect allele frequency	Odds ratio	Odds ratio (95% CI; L)	Odds ratio (95% CI; U)	P-value	Power	P-value of JLIM	Shared?	Region overlap
rs2540949	2	65284231			CEP68	A	T	0.39713	0.926653	0.858925	0.99438	0.0274884	no	0.377617	0.9609	0.9387	0.9837	0.0008445	0.310499	0.32	No	16.3842
rs13389219	2	165528876			COBLL1	C	T	0.223368	0.872604	0.793359	0.951849	0.000750248	no	0.394877	0.9254	0.9041	0.9472	6.59e-11	0.686849	0.037	Yes	14.2857
rs2943648	2	227100490	rs2972145	0.995901	-	A	G	0.754593	1.18715	1.10641	1.2679	3.12e-05	yes	0.349588	0.9208	0.899	0.9431	1.36e-11	0.76563	0.033	Yes	25.1309
rs9873618	3	170733076			SLC2A2	G	A	0.244942	0.883217	0.805244	0.96119	0.00179864	no	0.293839	0.9593	0.9355	0.9837	0.001185	0.271748	0.034	Yes	24.6914
rs7615045	3	185521126	rs9854769	1	IGF2BP2	A	G	0.407943	1.18186	1.11404	1.24968	1.37e-06	yes	0.327207	1.129	1.103	1.157	2.01e-23	0.993402	0.034	Yes	20.7792
rs6777684	3	187741842			-	A	G	0.790654	1.08972	1.00603	1.17341	0.0441964	no	0.380073	0.9481	0.9261	0.9707	8.91e-06	0.372289	0.24	No	10.5769
rs256904	5	55810305			C5orf67	A	T	0.605879	1.10881	1.03994	1.17767	0.0032864	no	0.261296	0.9436	0.9191	0.9687	1.45e-05	0.566732	0.07	No	14.2857
rs35261542	6	20675792	rs7756992	0.973313	CDKAL1	C	A	0.29021	1.25889	1.18651	1.33126	4.52e-10	yes	0.261993	1.119	1.092	1.148	1.81e-18	0.962773	0.62	No	33.8645
rs6972516	7	15051789	rs2191349	0.813113	-	G	T	0.544555	1.1428	1.07416	1.21143	0.000137921	yes	0.475143	0.9297	0.9088	0.9511	3.33e-10	0.776322	0.054	No	16.9231
rs702814	7	28172732	rs1513272	0.946318	JAZF1	C	T	0.238938	0.886579	0.809452	0.963706	0.00221864	no	0.489687	1.097	1.072	1.122	1.47e-15	0.84601	0.055	No	31.0127
rs2103132	7	69782073			AUTS2	G	C	0.347958	1.08806	1.016	1.16012	0.0217092	no	0.255116	1.048	1.021	1.075	0.0004161	0.383245	1	No	10.8527
rs4300038	8	118217915	rs11558471	0.948727	SLC30A8	G	A	0.247387	0.849767	0.772546	0.926988	3.6e-05	yes	0.305482	0.8838	0.8619	0.9063	5.25e-22	0.981072	0.05	No	28.2723
rs10965248	9	22132878	rs10811661	0.966531	-	T	C	0.170079	0.823278	0.734227	0.912328	1.87e-05	yes	0.17608	0.8565	0.8304	0.8835	1.21e-22	0.993153	0.035	Yes	10.8434
rs11201999	10	88124501			GRID1	C	T	0.719415	0.856411	0.778864	0.933958	8.94e-05	yes	0.47362	0.9758	0.9539	0.9982	0.03418	0.129331	0.61	No	10.6996
rs10788575	10	89768584			-	G	A	0.127402	1.14682	1.04892	1.24473	0.00609706	no	0.162243	1.055	1.024	1.087	0.0005101	0.261448	0.1	No	14.7321
rs7071943	10	93956552			CPEB3	T	G	0.441192	1.1041	1.03506	1.17314	0.00493281	no	0.33896	0.9489	0.9264	0.9719	1.81e-05	0.493984	0.11	No	16.092
rs11187138	10	94460281	rs1111875	0.988315	-	A	G	0.561347	0.810164	0.743619	0.876709	5.63e-10	yes	0.413546	0.9134	0.8925	0.9347	1.6e-14	0.917725	0.044	Yes	42.3256
rs7903146	10	114758349			TCF7L2	C	T	0.29711	1.36567	1.2939	1.43744	1.73e-17	yes	0.289628	1.344	1.313	1.377	6.95e-131	1	0.035	Yes	13.0137
rs4929965	11	2197286			TH	A	G	0.813949	0.890088	0.802978	0.977197	0.00879701	no	0.380262	1.046	1.022	1.071	0.0001512	0.253363	0.059	No	14.8515
rs757110	11	17418477	rs5219	0.912286	KCNJ11	C	A	0.615093	0.910951	0.844479	0.977423	0.00595844	no	0.353053	1.073	1.048	1.098	4.47e-09	0.724792	0.041	Yes	22.0217
rs10830963	11	92708710			MTNR1B	C	G	0.407895	1.16462	1.08876	1.24048	8.24e-05	yes	0.273823	1.089	1.063	1.117	1.42e-11	0.877702	0.72	No	37.5723
rs1705263	12	71523043			TSPAN8	C	A	0.422733	0.9138	0.847696	0.979904	0.00752269	no	0.440207	0.9667	0.9449	0.989	0.003643	0.241017	0.79	No	16.9725
rs62033405	16	53822387	rs1421085	0.932727	FTO	C	T	0.31288	1.13963	1.06817	1.21109	0.00033735	no	0.38446	1.117	1.092	1.143	1.91e-21	0.968693	0.108	No	28.4247
rs12454712	18	60845884			BCL2	T	C	0.557	0.932258	0.864975	0.999541	0.0410139	no	0.377833	0.9449	0.923	0.9673	2.14e-06	0.556896	0.74	No	12.7778
rs58542926	19	19379549			TM6SF2	C	T	0.0949645	1.18336	1.07294	1.29378	0.00280484	no	0.0742036	1.09	1.045	1.136	5.15e-05	0.456779	0.091	No	16.0221
rs12625671	20	42994812			HNF4A	T	C	0.236581	1.16114	1.08084	1.24144	0.000265846	no	0.111634	1.076	1.038	1.116	5.87e-05	0.635273	0.55	No	11.2676
rs1211644	20	45592842	rs6066138	0.835183	EYA2	T	C	0.219716	0.918916	0.836436	1.0014	0.0444903	no	0.26951	0.9277	0.9037	0.9523	1.96e-08	0.644886	0.047	Yes	13.253
