# Supplementary material for: Integrating polygenic risk scores in the prediction of type 2 diabetes risk and subtypes in British Pakistanis and Bangladeshis: A population-based cohort study
Source: PLoS Med. 2022 May 19;19(5):e1003981. doi: 10.1371/journal.pmed.1003981 (PMC9119501; doi:10.1371/journal.pmed.1003981)
Supplement: S8 Table — PRS, polygenic risk score; T2D, type 2 diabetes. (XLSX) [file pmed.1003981.s016.xlsx]

## Sheet: Sheet1
Table S8: Association between type 2 diabetes PRS (T2D PRS) and selected variables included in analyses. Data presented are Pearson coefficients and associated p values. For individuals included in the longitudinal prediction of incident type 2 diabetes analysis (ie, those individuals aged 25-84 years without pre-existing type 2 diabetes as of May 1st 2010), correlation between T2D PRS and each v…
	All individuals included in incident diabetes prediction analysis as of 1st May 2010									Type 2 diabetes cases, at time of diagnosis
	QDA	QDB	QDC	BMI	HDL	Triglycerides	HbA1c	Fasting glucose	Random glucose	BMI	HDL	Triglycerides	HbA1c	Fasting glucose	Random glucose
Number of observations	13648	4334	864	13648	11411	10349	864	4334	1239	4266	4266	4266	4266	3898	865
Correlation with T2D PRS	-0.03	0.08	0.13	0.01	-0.04	0.04	0.07	0.11	0.04	-0.09	0	0.01	0.12	0.08	-0.04
p value	0.31	0.18	0.16	0.47	<0.001	0.13	0.048	<0.001	0.13	0.09	0.79	0.62	<0.001	<0.001	0.48
