# Supplementary material for: Integrating polygenic risk scores in the prediction of type 2 diabetes risk and subtypes in British Pakistanis and Bangladeshis: A population-based cohort study
Source: PLoS Med. 2022 May 19;19(5):e1003981. doi: 10.1371/journal.pmed.1003981 (PMC9119501; doi:10.1371/journal.pmed.1003981)
Supplement: S9 Table — CI, confidence interval; C-Index, concordance index; NRI, net reclassification index. (XLSX) [file pmed.1003981.s017.xlsx]

## Sheet: Sheet1
S9 Table: C index, categorical net reclassification index (NRI), continuous NRI, and associated 95% confidence intervals comparing 10-year prediction of type 2 diabetes between QDiabetes models A (n = 13,648), B (n = 4,334), and C (n = 864) and integrated risk tools combining each QDiabetes model with individual type 2 diabetes polygenic risk score. C indices were calculated from Cox proportional…
Model	Included participants	Number of incident type 2 diabetes cases	QDiabetes C Index	95% Confidence intervals		Integrated Risk Tool C Index	95% Confidence Intervals		Categorical NRI (%)	95% Confidence intervals		Continuous NRI (%)	95% Confidence intervals
QDiabetes A	13648	2807	0.691	0.681	0.701	0.702	0.692	0.712	3.22	2	4.38	28.1	23.9	32.1
QDiabetes B	4334	1155	0.736	0.72	0.751	0.739	0.729	0.749	0.8	0.21	1.42	23.8	17.2	30.6
QDiabetes C	864	261	0.702	0.686	0.718	0.716	0.7	0.732	0.2	-0.09	0.44	19.4	4.92	33.9
