# Supplementary material for: Integrating polygenic risk scores in the prediction of type 2 diabetes risk and subtypes in British Pakistanis and Bangladeshis: A population-based cohort study
Source: PLoS Med. 2022 May 19;19(5):e1003981. doi: 10.1371/journal.pmed.1003981 (PMC9119501; doi:10.1371/journal.pmed.1003981)
Supplement: S10 Table — IRT, integrated risk tool. (XLSX) [file pmed.1003981.s018.xlsx]

## Sheet: Sheet1
S10 Table: Characteristics of participants after reclassification by integrated risk tool versus QDiabetes Model A alone, by whether each individual was reclassified as “higher” or “lower” risk, or there was no change in risk status. 10% was used as the threshold to determine high and low risk. Data are presented as mean (standard deviation) unless otherwise stated. Means were compared with analy…
	Higher (N=586)	Lower (N=466)	No Change (N=12,506)	Total (N=13,648)	p value
% Developing T2D	26.8	14.9	21.6	21.6	<0.001
Type 2 diabetes PRS	1.262 (0.673)	-1.183 (0.647)	-0.072 (0.952)	-0.056 (0.995)	<0.001
Age (Years)	36.046 (6.352)	41.256 (9.088)	37.817 (10.520)	37.869 (10.351)	<0.001
Female	302 (51.9%)	239 (47.6%)	6614 (53.6%)	7155 (53.3%)	0.079
Bangladeshi	410 (70.4%)	339 (67.5%)	8674 (70.3%)	9423 (70.2%)	0.371
Family history of diabetes (%)	52.1	37.8	36.3	37	<0.001
Deprivation Index	7.592 (2.008)	7.617 (2.032)	7.479 (2.110)	7.490 (2.103)	0.172
BMI	25.882 (3.114)	26.775 (3.600)	25.734 (4.691)	25.779 (4.602)	<0.001
HbA1c	37.800 (3.778)	38.000 (4.223)	39.216 (4.319)	39.128 (4.310)	0.01
Fasting Glucose	4.694 (0.578)	4.754 (0.566)	4.861 (0.748)	4.852 (0.737)	<0.001
HDL	1.153 (0.298)	1.184 (0.299)	1.203 (0.311)	1.200 (0.310)	0.001
Triglycerides	1.927 (1.802)	1.858 (1.352)	1.788 (1.309)	1.797 (1.337)	0.006
Pre-existing Conditions
GDM (%)	1.3	1	2.3	2.2	0.039
PCOS (%)	2.2	3.9	2.5	2.5	0.11
CVD (%)	0.4	1.4	2.7	2.5	<0.001
HTN (%)	0.4	2	6.5	6.1	<0.001
