# Supplementary material for: Integrating polygenic risk scores in the prediction of type 2 diabetes risk and subtypes in British Pakistanis and Bangladeshis: A population-based cohort study
Source: PLoS Med. 2022 May 19;19(5):e1003981. doi: 10.1371/journal.pmed.1003981 (PMC9119501; doi:10.1371/journal.pmed.1003981)
Supplement: S11 Table — IRT, integrated risk tool; T2D, type 2 diabetes. (XLSX) [file pmed.1003981.s019.xlsx]

## Sheet: Sheet1
S11 Table: Number of participants reclassified as high (>10%) and low (<10%) risk of developing type 2 diabetes over 10 years of follow up by the Integrated Risk Tool (IRT) compared to QDiabetes Models A, B and C.
Model	Sex	Age	N	Qdiabetes High Risk	%	IRT High Risk	%	Reclassified Higher Risk	%	Cases Reclassified Higher Risk	%	Reclassified lower risk	%	Non-cases reclassified lower risk	%
QDA	All	All	13648	5440	39.9	5560	40.7	586	4.3	157	1.2	466	3.4	391	2.9
QDA	All	<40	9135	1937	21.2	2140	23.4	441	4.8	122	1.3	238	2.6	208	2.3
QDA	Male	<40	3857	769	19.9	866	22.5	204	5.3	63	1.6	107	2.8	93	2.4
QDA	Female	<40	5278	1168	22.1	1274	24.1	237	4.5	59	1.1	131	2.5	115	2.2
QDA	All	>40	4513	3503	77.6	3420	75.8	145	3.2	35	0.8	228	5.1	183	4.1
QDA	Male	>40	2522	1963	77.8	1906	75.6	71	2.8	20	0.8	128	5.1	102	4
QDA	Female	>40	1991	1540	77.3	1514	76	74	3.7	15	0.8	100	5	81	4.1
QDB	All	All	4334	1912	44.1	1888	43.6	135	3.1	47	1.1	158	3.6	126	2.9
QDB	All	<40	2095	504	24.1	530	25.3	76	3.6	29	1.4	49	2.3	42	2
QDB	Male	<40	634	168	26.5	173	27.3	26	4.1	10	1.6	21	3.3	20	3.2
QDB	Female	<40	1461	336	23	357	24.4	50	3.4	19	1.3	28	1.9	22	1.5
QDB	All	>40	2239	1408	62.9	1358	60.7	59	2.6	18	0.8	109	4.9	84	3.8
QDB	Male	>40	1095	734	67	715	65.3	31	2.8	7	0.6	50	4.6	39	3.6
QDB	Female	>40	1144	674	58.9	643	56.2	28	2.4	11	1	59	5.2	45	3.9
QDC	All	All	864	557	64.5	557	64.5	37	4.3	9	1	37	4.3	34	3.9
QDC	All	<40	344	151	43.9	164	47.7	26	7.6	7	2	13	3.8	12	3.5
QDC	Male	<40	75	27	36	28	37.3	5	6.7	1	1.3	4	5.3	4	5.3
QDC	Female	<40	269	124	46.1	136	50.6	21	7.8	6	2.2	9	3.3	8	3
QDC	All	>40	520	406	78.1	393	75.6	11	2.1	2	0.4	24	4.6	22	4.2
QDC	Male	>40	231	184	79.7	178	77.1	4	1.7	0	0	10	4.3	10	4.3
QDC	Female	>40	289	222	76.8	215	74.4	7	2.4	2	0.7	14	4.8	12	4.2
