# Supplementary material for: Integrating polygenic risk scores in the prediction of type 2 diabetes risk and subtypes in British Pakistanis and Bangladeshis: A population-based cohort study
Source: PLoS Med. 2022 May 19;19(5):e1003981. doi: 10.1371/journal.pmed.1003981 (PMC9119501; doi:10.1371/journal.pmed.1003981)
Supplement: S12 Table — GDM, gestational diabetes mellitus; PRS, polygenic risk score; T2D, type 2 diabetes. (XLSX) [file pmed.1003981.s020.xlsx]

## Sheet: Sheet1
S12 Table: Cox proportional hazard models describing association between type 2 diabetes polygenic risk score (PRS) and development of type 2 diabetes in 302 women with a history of gestational diabetes mellitus (GDM) but no diagnosis of type 2 diabetes at the time of study entry, and age-and body mass index (BMI)-matched female controls (without GDM) and male controls. Multivariate models are pr…
	Females with GDM (n = 302)				Females Without GDM (n = 906)				Males (n = 906)
	Hazard Ratio	95% Confidence intervals		P Value	Hazard Ratio	95% Confidence intervals		P Value	Hazard Ratio	95% Confidence intervals		P Value
MODEL ONE
Type 2 Diabetes PRS	1.231	1.045	1.416	0.028	1.376	1.229	1.523	0	1.335	1.175	1.494	0
QDiabetes Score	1.02	1.014	1.026	<0.001	1.034	1.028	1.039	0	1.026	1.02	1.032	0
MODEL TWO
Type 2 Diabetes PRS	1.372	1.174	1.57	0.002	1.482	1.327	1.638	0	1.415	1.247	1.583	0
Age	1.036	1.006	1.065	0.021	1.056	1.034	1.077	0	1.074	1.053	1.095	0
Ethnicity (Pakistani)	1.032	0.494	1.57	0.909	0.535	0.182	0.889	0.001	0.495	0.065	0.925	0.001
Townsend Deprivation Index	1.058	0.956	1.16	0.281	1.029	0.951	1.106	0.474	0.995	0.919	1.07	0.887
BMI	1.049	1.015	1.083	0.006	1.048	1.022	1.075	0	1.058	1.027	1.088	0
Family History of Type 2 Diabetes	0.985	0.616	1.354	0.936	1.137	0.839	1.436	0.399	1.208	0.882	1.533	0.256
Polycystic Ovarian Syndrome	1.015	0.423	1.607	0.961	1.627	1.139	2.116	0.051	NA	NA	NA	NA
Pre-existing Cardiovascular Disease	2.459	0.135	4.784	0.448	0.812	-1.208	2.832	0.84	2.32	1.152	3.489	0.158
History of Psychotic Illness	3.57	1.561	5.579	0.214	3.077	1.318	4.835	0.21	1.189	-0.39	2.767	0.83
Hypertension	4.399	3.579	5.218	<.001	2.04	1.418	2.663	0.025	0.744	-0.308	1.796	0.582
Learning Disability	NA	NA	NA	NA	NA	NA	NA	NA	NA	NA	NA	NA
Statin Prescription	0.723	-0.234	1.68	0.506	2.37	1.66	3.08	0.017	1.027	0.35	1.705	0.938
Steroid Prescription	4.411	2.417	6.404	0.145	NA	NA	NA	NA	NA	NA	NA	NA
Smoking status (non-smoker)	0.811	0.324	1.297	0.397	1.098	0.649	1.547	0.684	0.876	0.548	1.203	0.427
Atypical Antipsychotic Medication Prescription	NA	NA	NA	NA	0.981	-0.97	2.932	0.985	1.26	-0.679	3.199	0.815
