# Supplementary material for: Integrating polygenic risk scores in the prediction of type 2 diabetes risk and subtypes in British Pakistanis and Bangladeshis: A population-based cohort study
Source: PLoS Med. 2022 May 19;19(5):e1003981. doi: 10.1371/journal.pmed.1003981 (PMC9119501; doi:10.1371/journal.pmed.1003981)
Supplement: S13 Table — PRS, polygenic risk score; wGRS, weighted genetic risk scores. (XLSX) [file pmed.1003981.s021.xlsx]

## Sheet: Sheet1
S13 Table: Distribution of previously reported glycaemic trait polygenic risk scores (PRS) and weighted genetic risk scores (wGRS) across clusters in the Integrated Model, in which data-driven clusters were derived based on participant age, body mass index (BMI), HbA1c, serum triglycerides, and type 2 diabetes PRS. IRD - Insulin Resistant Diabetes; MARD - Mild Age Related Diabetes; MOD - Mild Obe…
	Beta Cell PRS				Fasting Glucose wGRS				Two Hour Glucose wGRS				Corrected Insulin Response wGRS				Fasting Insulin wGRS				Insulin Sensitivity Index wGRS				Fasting Proinsulin wGRS
Cluster	PRS Mean	PRS SD	Mean difference vs Controls	P value	wGRS Mean	wGRS SD	Mean difference vs Controls	P value	wGRS Mean	wGRS SD	Mean difference vs Controls	P value	wGRS Mean	wGRS SD	Mean difference vs Controls	P value	wGRS Mean	wGRS SD	Mean difference vs Controls	P value	wGRS Mean	wGRS SD	Mean difference vs Controls	P value	wGRS Mean	wGRS SD	Mean difference vs Controls	P value
pSIDD	0.237	1.003	0.302	<0.001	0.241	0.981	0.298	<0.001	0.223	0.979	0.283	<0.001	-0.193	1.003	-0.232	<0.001	-0.03	1.004	-0.026	0.09	-0.006	0.988	-0.018	0.18	0.109	0.98	0.131	<0.001
MOD	0	0.971	0.065	0.07	0.14	1.003	0.197	<0.001	0.04	0.967	0.1	0.01	0.057	0.971	0.018	0.34	0.068	1.009	0.072	0.049	-0.032	1.051	-0.044	0.16	0.004	1.052	0.026	0.28
SIRD	0.274	0.898	0.339	0.02	0.032	0.985	0.089	0.3	0.447	0.949	0.507	0.001	-0.065	1.001	-0.104	0.27	-0.248	0.897	-0.244	0.07	-0.001	0.841	-0.013	0.48	0.206	1.011	0.228	0.09
IRD	0.174	0.989	0.239	<0.001	0.128	1.032	0.185	<0.001	0.192	1.048	0.252	<0.001	-0.199	1.036	-0.238	<0.001	0.005	0.984	0.009	0.42	-0.09	1.076	-0.102	0.01	0.209	0.968	0.231	<0.001
MARD	-0.04	0.971	0.025	0.21	-0.037	0.984	0.02	0.26	-0.06	0.959	0	0.46	0.037	0.97	-0.002	0.44	0.034	1.033	0.038	0.11	0.014	1.025	0.002	0.44	-0.036	1.047	-0.014	0.33
Non-diabetic controls	-0.065	0.99			-0.057	0.991			-0.06	0.992			0.039	0.988			-0.004	0.998			0.012	0.99			-0.022	0.995
